# Supplementary material for: MICU1 controls spatial membrane potential gradients and guides Ca2+ fluxes within mitochondrial substructures
Source: Commun Biol. 2022 Jul 1;5:649. doi: 10.1038/s42003-022-03606-3 (PMC9249747; doi:10.1038/s42003-022-03606-3)
Supplement: Supplementary file 4 — Supplementary Data [file 42003_2022_3606_MOESM4_ESM.xlsx]

## Sheet: Figure 1
		∆FWHM (TMRM - MTSsfGFP) in µm								IBM association factor (TMRM)
		81 nM	40.5 nM	13.5 nM	5.4 nM	2.7 nM	1.35 nM			81 nM	40.5 nM	13.5 nM	5.4 nM	2.7 nM	1.35 nM
		0.0807264	0.0609869	0.0484784	0.0240117	0.000951213	-0.0023726			0.483857	0.4818	0.424951	0.452415	0.428331	0.403276
		0.0526636	0.0453227	0.0201716	-0.00660619	0.0414849	0.0120373			0.458769	0.478798	0.434914	0.475573	0.40439	0.422805
		0.0454199	0.063478	0.0397146	0.0378276	0.0126649	0.0135556			0.561626	0.491326	0.449445	0.422245	0.46902	0.441009
		0.0815076	0.0530402	0.040258	0.0234484	0.0156671	0.04139			0.501967	0.48666	0.447098	0.401668	0.405938	0.444407
		0.0760086	0.0650805	0.0537287	0.0211837	0.0180887	0.0272166			0.502599	0.525893	0.48361	0.410818	0.392522	0.409271
		0.0614666	0.0646059	0.0523358	0.0352197	0.0258075	0.00570691			0.43391	0.425433	0.399695	0.377554	0.378446	0.384047

## Sheet: Figure 2
	∆FWHM (TMRM - MTSsfGFP) in µm
	Control si						MICU1 si						OPA1 si						UCP2 si						MICU1 si / UCP2 si						PRMT1 si						PRMT1 si / UCP2 si
	81 nM	40.5 nM	13.5 nM	5.4 nM	2.7 nM	1.35 nM	81 nM	40.5 nM	13.5 nM	5.4 nM	2.7 nM	1.35 nM	81 nM	40.5 nM	13.5 nM	5.4 nM	2.7 nM	1.35 nM	81 nM	40.5 nM	13.5 nM	5.4 nM	2.7 nM	1.35 nM	81 nM	40.5 nM	13.5 nM	5.4 nM	2.7 nM	1.35 nM	81 nM	40.5 nM	13.5 nM	5.4 nM	2.7 nM	1.35 nM	81 nM	40.5 nM	13.5 nM	5.4 nM	2.7 nM	1.35 nM
	0.0807264	0.0609869	0.0484784	0.0240117	0.000951213	-0.0023726	0.0563416	0.0682748	0.073219	0.0648427	0.0529769	0.0434738	0.0643042	0.049644	0.067377	0.0612781	0.0633185	0.0394657	0.027584	0.022848	0.019905	0.042009		0.034221	0.0843299	0.105919	0.0605249	0.100314	0.0740294	0.0702572	0.0175228	0.0328297	0.0459005	0.03639	0.0370633	0.0513101	0.0223588	0.0269445	0.0317973	0.0248907	0.0276991	0.027934
	0.0526636	0.0453227	0.0201716	-0.00660619	0.0414849	0.0120373	0.0890648	0.0774911	0.0582331	0.0497501	0.0438074	0.0295496	0.0605826	0.0563249	0.0532939	0.0761603	0.0180362	0.00848581	0.032459	0.014406	0.031136	0.023186	0.02619	0.022094	0.0878192	0.0935298	0.0813449	0.0431137	0.0372756	0.0705938	0.0434719	0.0258813	0.0375078	0.0278756	0.0287106	0.0307115	0.0339214	0.0365794	0.045124	0.0167711	0.0300546	0.0281012
	0.0454199	0.063478	0.0397146	0.0378276	0.0126649	0.0135556	0.0631732	0.0566465	0.077562	0.0571843	0.0658856	0.0495515	0.0609811	0.0814069	0.0570869	0.0505018	0.035152	0.0178048	0.017581	0.021137	0.017458	0.019475	0.022063	0.019236	0.0598124	0.0404576	0.117867	0.067264	0.0486539	0.0511219	0.037835	0.0317893	0.0195714	0.0362445	0.015495	0.0284047	0.0460384	0.0367803	0.0272917	0.0366181	0.0231093	0.0211976
	0.0815076	0.0530402	0.040258	0.0234484	0.0156671	0.04139	0.0633405	0.0843167	0.0585512	0.0695034	0.0539026	0.0594481	0.0682812	0.0688823	0.0518465	0.0569725	0.0431271	0.0249906	0.032589	0.01622	0.021538	0.028162	0.026661	0.036485	0.080202	0.0462936	0.0645609	0.0888167	0.0821494	0.0410975	0.0155852	0.0272157	0.0246102	0.0263169	0.0199135	0.0247395	0.0665066	0.0463987	0.0374485	0.0310984	0.0358332	0.0368477
	0.0760086	0.0650805	0.0537287	0.0211837	0.0180887	0.0272166	0.0565202	0.0755481	0.060934	0.0567094	0.0420853	0.03311	0.0565889	0.072288	0.059212	0.0653166	0.0436479	0.0331634	0.056639	0.034638	0.028489	0.024697	0.028168	0.03484	0.0571082	0.102005	0.0792396	0.0537099	0.0246627	0.0477957							0.0158406	0.0428877	0.021661	0.0347197	0.0323275	0.0209074
	0.0614666	0.0646059	0.0523358	0.0352197	0.0258075	0.00570691	0.0770786	0.0784026	0.0694634	0.0816452	0.0806712	0.0658587							0.0355097	0.0246156	0.0287567	0.0243513	0.0319632	0.0291345													0.0187266	0.0206476	0.0203748	0.0294531	0.025519	0.0185942
							0.0599348	0.0873591	0.0797745	0.0631256	0.0400727	0.0267218							0.0457668	0.0240228	0.0406672	0.0310055	0.0284772	0.0371687
																			0.0374586	0.0527411	0.0163946	0.0214465	0.0222027	0.0244601
																			0.030156	0.0087996	0.0286645	0.0281227	0.0137222	0.0291209
																			0.030343	0.0319717	0.0265388	0.026071	0.0332063	0.0321231
	IBM association index (TMRM)
	Control si						MICU1 si						OPA1 si						UCP2 si						MICU1 si / UCP2 si						PRMT1 si						PRMT1 si / UCP2 si
	81 nM	40.5 nM	13.5 nM	5.4 nM	2.7 nM	1.35 nM	81 nM	40.5 nM	13.5 nM	5.4 nM	2.7 nM	1.35 nM	81 nM	40.5 nM	13.5 nM	5.4 nM	2.7 nM	1.35 nM	81 nM	40.5 nM	13.5 nM	5.4 nM	2.7 nM	1.35 nM	81 nM	40.5 nM	13.5 nM	5.4 nM	2.7 nM	1.35 nM	81 nM	40.5 nM	13.5 nM	5.4 nM	2.7 nM	1.35 nM	81 nM	40.5 nM	13.5 nM	5.4 nM	2.7 nM	1.35 nM
	0.483857	0.4818	0.424951	0.452415	0.428331	0.403276	0.511218	0.502593	0.454377	0.476306	0.461811	0.432093	0.483901	0.448273	0.466285	0.454503	0.44248	0.423501	0.416059	0.453371	0.406853	0.440387		0.436146	0.524073	0.548035	0.529651	0.537171	0.521966	0.474466	0.421601	0.443869	0.399767	0.416286	0.394728	0.399153	0.417503	0.401081	0.406791	0.382849	0.419954	0.428856
	0.458769	0.478798	0.434914	0.475573	0.40439	0.422805	0.428257	0.498121	0.418126	0.455157	0.44675	0.482208	0.48588	0.501601	0.512762	0.494089	0.402695	0.400355	0.409351	0.401521	0.386917	0.37464	0.387438	0.372669	0.496884	0.459638	0.443804	0.433276	0.394378	0.400012	0.383795	0.392213	0.381214	0.382203	0.36917	0.373464	0.418468	0.410063	0.398872	0.373923	0.380731	0.390538
	0.561626	0.491326	0.449445	0.422245	0.46902	0.441009	0.506403	0.491219	0.53832	0.51997	0.522886	0.492023	0.472961	0.508063	0.54832	0.47231	0.4284	0.423998	0.368867	0.383927	0.415618	0.382231	0.397594	0.388985	0.425823	0.387896	0.46538	0.42866	0.451992	0.464877	0.404024	0.41941	0.406579	0.381435	0.447746	0.427439	0.386419	0.402972	0.37786	0.374492	0.385531	0.397281
	0.501967	0.48666	0.447098	0.401668	0.405938	0.444407	0.56241	0.531607	0.512762	0.469751	0.461429	0.470501	0.445165	0.54901	0.558021	0.468005	0.435248	0.439543	0.419632	0.39876	0.424909	0.40903	0.410689	0.430668	0.431698	0.485783	0.437645	0.449684	0.438133	0.445999	0.41819	0.427993	0.418616	0.411487	0.426905	0.431166	0.42289	0.450323	0.437221	0.440602	0.424737	0.42469
	0.502599	0.525893	0.48361	0.410818	0.392522	0.409271	0.50188	0.495045	0.582761	0.509255	0.572802	0.450295	0.457603	0.478393	0.461279	0.472448	0.42718	0.455309	0.438436	0.434002	0.445967	0.391502	0.437706	0.450375	0.495195	0.403112	0.438201	0.449617	0.439725	0.417068							0.393689	0.393702	0.413269	0.444407	0.390189	0.421846
	0.43391	0.425433	0.399695	0.377554	0.378446	0.384047	0.537651	0.518662	0.475403	0.436713	0.436713	0.46352							0.469944	0.443351	0.439997	0.402913	0.426555	0.392237													0.399824	0.414834	0.402563	0.390071	0.38656	0.374352
							0.485978	0.649324	0.461648	0.497889	0.441816	0.449587							0.380608	0.374261	0.390043	0.391707	0.417343	0.411466
																			0.411356	0.407611	0.392556	0.41884	0.407538	0.367572
																			0.443018	0.412482	0.44652	0.439461	0.455728	0.444581
																			0.440161	0.424315	0.391096	0.416406	0.467333	0.436524

## Sheet: Figure 3
												f
		b					c
		PerimeterCristae/PerimeterMitochondrion					PerimeterCristae/AreaMitochondrion (µm-1)					Relative distance from the IBM to mitochondrial center in %
		MICU1 si	OPA1 si	Control si	UCP2 si		MICU1 si	OPA1 si	Control si	UCP2 si		MICU1 si			OPA1 si			UCP2 si
		0.951906	0.672339	1.52124	2.66372		7.25273	4.8232	9.04912	9.16269		MEAN	SEM		MEAN	SEM		MEAN	SEM
		1.28849	1.52933	1.16237	1.47983		9.47308	10.7092	7.44973	5.7822	0	0.0873545	0.0837929		-0.042512	0.0758701		0.552626	0.0725752
		1.8364	1.52933	1.64654	0.859848		12.269	10.7092	6.84131	4.91436	1	0.109098	0.0862551		-0.0191359	0.0774072		0.691252	0.0777492
		1.4012	2.11021	1.93328	1.45767		8.40239	11.9797	10.5153	8.15316	2	0.127495	0.0895092		-0.0108479	0.0818595		0.809926	0.0828597
		1.58898	1.32664	1.19043	2.65798		11.0668	9.89599	6.256	8.43939	3	0.160558	0.0925049		0.0142056	0.0860295		0.907647	0.0862019
		1.13079	1.20589	1.07716	1.86258		8.95696	9.6699	6.96933	10.3556	4	0.167346	0.0954161		0.0168855	0.0918497		0.948287	0.0929781
		1.48502	1.4736	1.55206	2.04197		7.60828	9.02943	5.8118	7.80937	5	0.158687	0.0999487		0.0264986	0.0989109		0.949654	0.0967061
		1.36104	1.37862	2.53652	1.5028		9.2006	8.39411	10.5827	7.75106	6	0.155367	0.106178		0.00801738	0.101919		0.967587	0.0998851
		2.15494	1.59455	1.5659	2.15453		15.2398	9.57878	8.73723	11.4818	7	0.172583	0.118045		-4.229e-05	0.10337		0.964641	0.1047
		1.64552	1.68508	1.35538	2.02811		11.873	11.3534	6.51206	9.45732	8	0.210433	0.126052		0.0241917	0.109916		0.967865	0.10997
		1.3871	1.05939	1.35538	1.63032		11.1199	9.71498	6.51206	7.40333	9	0.213895	0.127429		0.0448377	0.115048		0.975937	0.112279
		1.09072	1.58661	1.29041	1.70354		9.2156	10.5699	7.56283	11.0007	10	0.189894	0.129464		0.0669453	0.12104		0.965003	0.113027
		1.58982	1.19865	1.96926	2.12274		10.2695	9.66938	8.18091	9.29921	11	0.152244	0.129826		0.0704831	0.125621		0.921593	0.11379
		1.48915	1.30847	1.33303	1.12268		10.9184	10.7538	6.64758	7.59492	12	0.155903	0.129586		0.0910355	0.129123		0.909855	0.115526
		1.03265		1.69248	1.78921		8.68737		8.94934	8.85927	13	0.217542	0.132502		0.150018	0.130803		0.950191	0.118444
		1.70856	0.995575	1.37452	1.71107		8.60277	9.37771	7.30115	7.61728	14	0.277374	0.1389		0.157938	0.132481		0.929286	0.121726
		1.82425	1.19683	1.36067	1.49508		8.57838	9.72682	9.31009	7.4452	15	0.322399	0.146857		0.123395	0.134331		0.91792	0.123227
		1.11876	1.19893	1.4091	1.56323		5.19658	10.5337	5.97271	6.09503	16	0.409856	0.15793		0.184842	0.141318		0.95019	0.128416
		1.11589	1.20901	1.86298	1.58304		5.55439	6.90665	8.05785	10.0655	17	0.436961	0.166413		0.213455	0.147911		0.908027	0.130773
		1.495	1.57118	2.69244	1.78423		6.03863	8.32452	9.38446	9.41659	18	0.401947	0.167189		0.226354	0.152998		0.886805	0.133916
		1.39297	2.29637	1.00106	1.47857		7.90791	10.6417	6.72067	10.5244	19	0.40154	0.165487		0.273253	0.154306		0.899361	0.134854
		1.80187	1.50751	1.66063	1.59303		7.06402	8.87121	9.25143	6.57324	20	0.386238	0.164214		0.321277	0.159798		0.880957	0.137941
		2.02213	1.41313	1.20978	1.42828		9.70244	6.83696	6.35267	6.14623	21	0.370553	0.167152		0.360548	0.166392		0.80295	0.141876
		1.69041	1.89924	0.769102	1.51798		8.33934	10.1729	4.9915	7.55572	22	0.416366	0.17128		0.419374	0.167526		0.736697	0.139505
		1.46514	1.39359	1.28006	1.41142		7.97841	9.01241	7.41791	5.4953	23	0.497117	0.171189		0.483451	0.166957		0.668981	0.137422
		1.8924	1.89718	1.46275	2.0026		5.42711	9.93594	5.42934	7.73446	24	0.581885	0.171991		0.552897	0.169141		0.66254	0.137903
				1.68412	1.31522				7.4865	6.25184	25	0.572776	0.171539		0.586173	0.176264		0.664206	0.141732
				1.2374	1.62386				6.3903	6.32457	26	0.567673	0.172654		0.56229	0.180591		0.636133	0.146091
				1.28773	1.3042				5.07213	5.45478	27	0.624363	0.178806		0.551799	0.184809		0.599672	0.154094
				1.52592	1.55495				6.7231	6.03041	28	0.641488	0.188274		0.5672	0.189596		0.585199	0.162068
				1.30534					5.00981		29	0.652898	0.191887		0.594257	0.189616		0.525545	0.163131
				1.64827					6.24458		30	0.745828	0.194806		0.635874	0.186693		0.508007	0.164417
				1.46955					4.97112		31	0.835026	0.201601		0.675657	0.192796		0.433539	0.162945
				1.35765					6.63858		32	0.900431	0.205921		0.780311	0.195764		0.367421	0.16145
				1.29132					6.15418		33	0.92666	0.21038		0.870388	0.194187		0.35821	0.160851
											34	0.902151	0.211882		0.871102	0.19529		0.335223	0.163161
											35	0.896979	0.209114		0.938214	0.202141		0.301183	0.166664
											36	0.909307	0.210245		1.07206	0.209625		0.270733	0.173964
											37	0.85938	0.209346		1.10858	0.211047		0.204269	0.178717
											38	0.834198	0.213176		1.07824	0.217539		0.100769	0.177778
											39	0.786924	0.210937		1.08207	0.221805		-0.0127477	0.168371
											40	0.773905	0.209185		1.10312	0.22813		-0.0424974	0.162964
											41	0.837056	0.213422		1.10648	0.227215		-0.0252351	0.167174
											42	0.870166	0.220651		1.12281	0.228437		-0.0175154	0.171864
											43	0.838122	0.225352		1.14125	0.229672		-0.0509495	0.174401
											44	0.831849	0.233258		1.15064	0.23603		-0.0820714	0.179121
											45	0.817171	0.23839		1.119	0.242133		-0.156996	0.186482
											46	0.918914	0.253491		1.11193	0.248543		-0.197252	0.194225
											47	0.938638	0.258279		1.15427	0.248718		-0.212453	0.197834
											48	1.02595	0.260593		1.14794	0.248429		-0.237002	0.199803
											49	1.05087	0.257466		1.15588	0.248554		-0.288619	0.200226
											50	1.05155	0.253616		1.21406	0.248677		-0.259915	0.203215
											51	1.06781	0.250521		1.28301	0.243535		-0.257446	0.208097
											52	1.06554	0.248005		1.33898	0.238927		-0.317482	0.205714
											53	1.07886	0.247451		1.37107	0.235947		-0.324197	0.203508
											54	1.0764	0.246836		1.38119	0.235684		-0.317832	0.202305
											55	1.07223	0.246253		1.3577	0.23771		-0.335523	0.20208
											56	1.09914	0.246233		1.40656	0.243589		-0.337673	0.20231
											57	1.10136	0.248702		1.43484	0.250303		-0.362134	0.206414
											58	1.04511	0.250404		1.48507	0.258882		-0.356975	0.212793
											59	1.01662	0.255612		1.52356	0.268221		-0.378885	0.215404
											60	0.963411	0.260351		1.50449	0.276045		-0.434529	0.215867
											61	0.945423	0.265361		1.53607	0.280414		-0.420492	0.217969
											62	0.991384	0.280173		1.58918	0.286472		-0.432607	0.221118
											63	0.960626	0.282814		1.58543	0.290324		-0.461748	0.221663
											64	0.96977	0.287714		1.56839	0.299409		-0.480457	0.225735
											65	0.986535	0.291454		1.58509	0.312727		-0.460263	0.236865
											66	0.86317	0.269443		1.59702	0.317463		-0.49197	0.233989
											67	0.869038	0.268983		1.59142	0.319769		-0.517978	0.23065
											68	0.870482	0.272023		1.56452	0.312134		-0.576525	0.22674
											69	0.849307	0.273058		1.53242	0.307692		-0.63257	0.225643
											70	0.885766	0.281282		1.48074	0.306627		-0.659775	0.227192
											71	0.888004	0.281036		1.45473	0.302105		-0.60112	0.226597
											72	0.869772	0.281804		1.51228	0.299683		-0.507841	0.227952
											73	0.973543	0.297977		1.55638	0.301751		-0.456601	0.232192
											74	0.903475	0.302793		1.60288	0.313843		-0.453275	0.237187
											75	0.86792	0.303833		1.70599	0.32918		-0.451573	0.233954
											76	0.875577	0.302604		1.76819	0.338128		-0.483735	0.225628
											77	0.900045	0.307564		1.81111	0.347562		-0.488995	0.225298
											78	0.914063	0.31218		1.84954	0.353709		-0.444802	0.234309
											79	0.9208	0.315833		1.85354	0.359794		-0.35739	0.245599
											80	0.809636	0.325211		1.73083	0.35969		-0.41672	0.252242
											81	0.8132	0.336138		1.56612	0.354595		-0.497435	0.257113
											82	0.768248	0.340014		1.4437	0.349154		-0.58035	0.256644
											83	0.872317	0.344942		1.33583	0.343385		-0.55745	0.255936
											84	1.00018	0.343047		1.30852	0.338991		-0.481218	0.252897
											85	1.05287	0.340643		1.29118	0.333605		-0.458805	0.246025
											86	1.05476	0.35046		1.25975	0.332407		-0.473413	0.247514
											87	1.03525	0.357536		1.18877	0.331704		-0.513308	0.253661
											88	1.01449	0.348426		1.1353	0.32523		-0.459765	0.252796
											89	0.955967	0.339354		1.05121	0.322924		-0.361644	0.264043
											90	0.863867	0.344864		1.01666	0.332871		-0.371685	0.277448
											91	0.874245	0.351269		1.03395	0.345971		-0.555344	0.265794
											92	0.879988	0.358195		1.01083	0.352238		-0.634128	0.268815
											93	0.861565	0.369546		0.993959	0.363391		-0.674928	0.278927
											94	0.764906	0.370279		0.902531	0.366966		-0.712897	0.290569
											95	0.700432	0.368632		0.814816	0.363665		-0.69491	0.298759
											96	0.666368	0.360334		0.823295	0.362533		-0.612202	0.297759
											97	0.700305	0.350249		0.888196	0.349956		-0.472578	0.282962

## Sheet: Figure 3e
		single mitochondria
	distance from IBM to mitochondrial center in %	1	1	1	2	2	2	2	2	2		3	3	3	4	4	4	5	5	6	6	6	6	7	7	7	7	8	8	8	9	9	10	10	10	10	10	11	11	11	11	1	1	1	1	2	2	2	2
Control si	1	0.646698	0.584307	0.785124	0.489396	1.25369	0.26455	0.182482	0	1.61702	0	0.166508	0.430769	0.019577	0.865672	1.25502	0.551181	0.510502	0.84507	0.574449	0.15528	0.90694	0.210526	0.243902	0.239398	1.14555	0	0	1.31027	0	0.455298		0	0.532229	1.29983	0	0	0	0.184974	0	0	0	0	0	0		0.762332	0	0.510204
	2	0.745858	0.668527	0.692725	0.817731	1.53248	0.250026	0.182989	0	1.62805	0	0.184104	0.539511	0.108797	0.859228	1.16633	0.522537	0.82472	0.966874	0.668588	0.237061	0.938794	0.295829	0.313838	0.260239	1.15142	0	0	1.23628	0.160726	0.470832		0	0.61515	1.29309	0.03645	0	0.015651	0.240183	0	0.074601	0.074601	0.074601	0.074601	0		0.755679	0.100474	0.469399
	3	0.845017	0.752747	0.600325	1.14606	1.81126	0.235502	0.183496	0	1.63909	0	0.192338	0.640729	0.174849	1.03158	1.07763	0.493893	1.00791	1.03347	0.762728	0.318843	0.970648	0.381131	0.383773	0.29283	1.15728	0	0	1.16229	0.324879	0.486366		0	0.698072	1.28635	0.072901	0	0.031302	0.295391	0	0.149203	0.149203	0.149203	0.149203	0		0.749027	0.200948	0.428595
	4	0.907736	0.831382	0.539239	1.27333	2.09005	0.292627	0.184003	0.108225	1.65012	0	0.202238	0.692507	0.164271	1.49934	1.04365	0.49428	1.06007	0.824052	0.84456	0.400624	1.0025	0.466434	0.666585	0.372416	1.16315	0	0	1.0883	0.521247	0.501899		0	0.762362	1.27961	0.316664	0	0.046953	0.311693	0	0.327789	0.327789	0.327789	0.327789	0		0.808442	0.301423	0.574304
	5	0.927941	0.901454	0.483774	1.166	2.36884	0.358281	0.184561	0.314368	1.66115	0	0.271251	0.737838	0.16411	1.73776	1.02335	0.528536	1.38886	0.686073	0.889466	0.428447	1.03436	0.566188	0.963589	0.515856	1.16901	0	0	1.04702	0.667927	0.492907		0.00127	0.804918	1.25032	0.992328	0.058106	0.090012	0.268339	0	0.600457	0.600457	0.600457	0.600457	0		0.914656	0.33309	0.800836
	6	0.948147	0.971526	0.608056	1.05868	2.61058	0.425115	0.185176	0.537996	1.72281	0	0.377065	0.765211	0.175969	1.91033	1.14686	0.562793	1.54085	0.690978	0.934373	0.450688	1.0841	0.726641	0.975384	0.755075	1.14092	0.019026	0	1.01975	0.605919	0.481378		0.033014	0.847473	1.12636	1.66799	0.116212	0.248181	0.224985	0	0.859702	0.859702	0.859702	0.859702	0		1.02282	0.335268	1.00316
	7	0.917161	1.20146	0.810977	1.30396	2.75972	0.492267	0.185792	1.09383	1.83509	0	0.459084	0.855902	0.219576	2.14211	1.36624	0.553241	1.51605	0.846733	1.09095	0.472929	1.13639	0.887095	0.946434	0.985635	1.09797	0.057078	0	0.992495	0.701321	0.469849		0.080185	0.983114	1.00239	1.63664	0.174317	0.40635	0.20749	0	0.863905	0.863905	0.863905	0.863905	0		1.14045	0.337446	1.16847
	8	0.881909	1.47403	0.796623	1.57863	2.90885	0.526855	0.186407	1.64967	1.94738	0	0.428069	1.04307	0.277021	2.38011	1.49016	0.540039	2.17799	1.15334	1.3592	0.512713	1.18868	1.04755	0.974643	1.21042	1.05501	0.109861	0	0.978228	1.185	0.617129		0.36904	1.12651	0.878426	1.22233	0.333689	0.564519	0.19689	0	0.868108	0.868108	0.868108	0.868108	0		1.25808	0.331269	1.35126
	9	0.878965	1.59518	0.59976	1.74545	3.05798	0.546178	0.277926	1.69267	2.05966	0	0.873698	1.16436	0.377619	2.62415	1.4709	0.539266	2.59898	1.31535	1.62745	0.556545	1.24097	1.15472	1.01604	1.52108	1.01206	0.20684	0	0.983452	1.44121	0.801058		0.626405	1.17683	0.812444	0.808011	0.49306	0.684171	0.205813	0	0.952529	0.952529	0.952529	0.952529	0		1.45739	0.312559	1.70437
	10	0.927715	1.04577	0.465076	1.73972	3.20711	0.738246	0.376437	1.3566	2.17195	0	1.2022	1.22681	0.496547	2.43448	1.43273	0.558378	2.77903	1.40508	1.72494	0.600378	1.25703	1.17663	1.01828	1.8532	0.987982	0.303819	0	0.988676	1.33348	0.984987		0.521639	1.07822	0.839237	0.787722	0.652432	0.742198	0.301198	0	1.09624	1.09624	1.09624	1.09624	0.068182		1.68306	0.293848	2.05749
	11	0.976465	0.496351	0.427114	1.73398	3.23564	1.05827	0.474949	1.0628	2.1868	0	1.19241	1.43681	0.693868	2.28841	1.31898	0.577491	2.57865	1.75448	1.76551	0.697979	1.26102	1.19855	1.00747	1.64064	0.993263	0.560542	0	0.988811	1.5443	1.11174		0.46571	0.979607	0.86603	0.778378	1.26223	0.800224	0.396583	0	1.24354	1.24354	1.24354	1.24354	0.325758		1.79092	0.287943	2.34567
	12	1.08696	0.295891	0.468684	1.65445	3.17371	1.21629	0.567286	1.14932	2.20166	0	1.18204	1.72269	0.869454	2.42306	1.20523	0.779937	2.61526	2.15582	1.80608	0.81662	1.26501	1.22046	1.22285	1.48527	0.998543	0.817265	0	0.943151	2.09913	1.21612		0.849311	0.971091	0.892824	0.738822	1.87204	0.858251	0.534936	0	1.42306	1.42306	1.42306	1.42306	0.583333		1.67158	0.397287	2.61666
	13	1.20868	0.349219	0.76331	1.56149	3.11178	1.1902	0.650081	1.23585	2.21652	0	1.70598	1.88973	1.01145	2.6441	1.30326	1.01572	2.88885	2.19158	1.72542	0.935261	1.269	1.22513	1.54105	1.55865	1.00382	1.36282	0	0.89749	2.41231	1.32051		1.18114	0.978956	0.871851	0.627854	2.48184	0.922016	0.704539	0	1.60258	1.60258	1.60258	1.60258	0.899345		1.55223	0.506632	2.67577
	14	1.32235	0.402546	1.06239	1.54406	3.04984	1.34277	0.732876	1.46261	2.23138	0	2.58268	2.02565	1.20573	2.91011	1.40129	1.19718	2.83888	2.20662	1.64475	1.0689	1.49328	1.21714	1.73708	1.64111	1.00913	2.00466	0	0.851829	2.54827	1.44444		1.13331	1.02197	0.81585	0.516886	2.02493	0.98999	0.874143	0	1.5865	1.5865	1.5865	1.5865	1.32249		1.72017	0.615977	2.51291
	15	1.41794	0.440188	1.4083	1.69656	2.98791	1.81064	0.815671	1.77351	2.226	0	2.0204	1.97883	1.43138	2.95136	1.51323	1.25642	2.96277	2.11808	1.60556	1.21153	1.84973	1.20915	1.85981	1.73717	1.01466	2.46416	0	0.888042	2.56815	1.5801		1.07435	1.14407	0.75985	0.826665	1.56802	1.05796	1.07927	0	1.45306	1.45306	1.45306	1.45306	1.74563		1.91079	0.888431	2.43248
	16	1.51352	0.477405	1.75421	1.84906	3.01126	2.16239	0.822207	2.04015	2.20039	0	1.91738	1.92295	1.45914	2.84367	1.62864	1.31566	3.26053	2.05018	1.69078	1.35416	2.20618	1.20116	2.01702	1.81001	1.02019	2.74132	0	0.944725	2.53166	1.71577		0.946965	1.26617	0.703849	1.39255	1.11111	1.12594	1.28535	0	1.3722	1.3722	1.3722	1.3722	1.99888	0.234494	2.02801	1.20166	2.71275
	17	1.83071	0.554237	1.64911	1.97775	3.04882	2.17546	0.816034	2.056	2.17478	0	1.94713	1.96459	1.47613	2.50637	1.79791	1.36223	3.48033	2.02356	1.77601	1.40204	2.56264	1.20585	2.20104	1.86736	1.02572	2.84147	0	1.00141	2.15696	1.9161		0.848357	1.37996	0.769284	1.95844	1.11858	1.40219	1.4146	0	1.58932	1.58932	1.58932	1.58932	2.03693	0.379099	2.07533	1.5149	2.99301
	18	2.21438	0.69898	1.51254	2.09929	3.08639	2.30865	0.809861	2.07185	2.14916	0	1.57306	2.01158	1.7196	2.56651	2.00307	1.40501	3.48918	2.18085	1.7562	1.36631	2.84336	1.21435	2.37788	1.9068	1.03125	2.4106	0	1.06798	1.6808	2.1735		0.900809	1.49125	0.87115	1.7394	1.12604	1.74092	1.41213	0	1.80643	1.80643	1.80643	1.80643	2.07497	0.439589	2.13236	1.62178	3.00676
	19	2.49849	0.843723	1.59421	2.22145	3.12395	3.1282	0.803637	2.18673	2.12355	0	1.82422	2.08153	1.85759	2.74702	2.17057	1.47255	3.28712	2.52205	1.63135	1.33058	3.04837	1.22285	2.54756	1.94175	1.17481	1.97974	0	1.14443	2.41925	2.4309		0.945331	1.60164	0.973016	1.47551	1.1335	2.07966	1.40966	0	1.89466	1.89466	1.89466	1.89466	2.08936	0.495272	2.27911	1.52232	2.98543
	20	2.45073	1.00552	1.73649	2.34568	3.18297	3.89876	0.797307	2.34929	2.27263	0	2.13384	2.16359	1.77289	2.93902	2.2816	1.62268	3.53002	2.78058	1.5065	1.30825	3.25337	1.23134	2.64303	2.3296	1.35671	2.26289	0	1.22089	3.34663	2.44551		0.953724	1.70908	1.07488	1.26669	1.37692	2.41839	1.60896	0	1.92082	1.92082	1.92082	1.92082	2.08274	0.536591	2.42586	1.42285	2.87697
	21	2.40298	1.17261	1.8111	2.4699	3.37072	3.56685	0.790977	2.48357	2.42171	0	2.22741	2.27127	1.74628	3.07127	2.39612	1.7728	3.57576	2.99778	1.53461	1.30316	3.45837	1.35969	2.64312	2.74655	1.53862	2.54604	0	1.27642	3.4428	2.14797		0.961834	1.81651	1.21561	1.20654	1.62034	2.45411	1.87087	0	1.944	1.944	1.944	1.944	2.07611	0.539127	2.49956	1.38234	2.70577
	22	2.35484	1.35505	1.84602	2.42987	3.55848	3.23494	0.784646	2.5047	2.57079	0	2.83007	2.47131	1.76652	3.14936	2.52463	1.95199	3.42433	2.86578	1.61371	1.29806	3.61987	1.49282	2.66559	3.27996	1.72052	3.19932	0	1.24824	3.46417	1.85043	2.22007	0.96881	1.84009	1.3579	1.1464	1.86375	2.47771	2.14545	0	1.95527	1.95527	1.95527	1.95527	2.14434	0.541664	2.53934	1.57764	2.61815
	23	2.30651	1.61936	1.98934	2.31682	3.74623	3.48318	0.807311	2.52583	2.71987	0	3.37737	2.78294	1.81571	2.97193	2.65313	2.1441	3.77804	2.66393	1.69281	1.32784	3.70886	1.62596	2.72538	3.18765	1.83853	3.97599	0	1.22006	2.80712	1.68414	2.15844	0.975831	1.82639	1.50019	1.17288	2.05928	2.50131	2.48758	0	1.96654	1.96654	1.96654	1.96654	2.2589	0.625445	2.60209	1.77294	2.74643
	24	2.28007	1.88366	2.25091	2.18591	3.93398	3.77098	0.837882	2.59325	2.75997	0	3.76064	2.92906	1.87454	2.7915	2.9237	2.32627	4.11251	2.66059	1.71652	1.42419	3.79785	1.77763	2.85424	2.15677	1.88684	3.93125	0	1.19188	2.28295	1.76841	1.97892	0.983011	1.82494	1.618	1.25841	2.25481	2.51871	2.82972	0	1.95576	1.95576	1.95576	1.95576	2.37346	0.76462	2.72745	1.96824	2.87472
	25	2.37397	2.00006	2.47034	1.9567	4.22633	4.48693	0.868454	2.67821	2.6911	0	3.02713	2.95771	2.02946	2.67545	3.19427	2.45379	4.42775	2.66914	1.74023	1.52054	3.88685	2.03126	3.13509	1.75401	1.93514	3.06508	1.29181	1.31241	2.48969	1.85268	1.7994	1.01898	1.89089	1.60115	1.34394	2.45033	2.50201	2.69742	0	1.93663	1.93663	1.93663	1.93663	2.59565	0.903796	2.85282	2.00136	2.57835
	26	2.46786	1.99671	2.6027	1.7275	4.65811	5.2907	0.92554	2.73152	2.62222	0	2.76552	3.30547	2.21974	2.59021	3.10668	2.58132	4.51012	2.73713	1.88512	1.60395	3.89907	2.2849	3.34676	1.77	1.98344	2.53531	1.52177	1.44946	2.67455	1.91078	1.73803	1.1461	1.95684	1.58429	1.45623	3.30587	2.48532	2.18105	0	1.95553	1.95553	1.95553	1.95553	2.86269	1.04666	3.07368	2.01647	2.27188
	27	2.44881	1.99337	2.67101	1.81458	5.08991	5.68453	1.06217	2.68985	2.55335	0	2.72305	3.7792	2.51611	2.52077	2.92955	2.59848	4.13506	2.99262	2.39355	1.64857	3.68102	2.53853	3.35092	1.95494	2.06452	3.0147	1.77533	1.58652	2.79374	1.89037	2.03114	1.34121	1.93192	1.56744	1.57089	4.16141	2.46862	1.66468	0	2.08854	2.08854	2.08854	2.08854	3.12973	1.18986	3.31092	2.03158	2.15215
	28	2.35917	1.91582	2.43515	2.09935	5.5217	5.92161	1.19879	2.64819	2.48447	0	2.28056	3.44556	2.47155	2.44067	2.7406	2.54665	3.30257	3.62311	2.90198	1.69319	3.46296	2.77397	3.39931	2.18212	2.30128	3.49409	1.99326	1.61496	3.009	1.86996	2.32426	1.72986	1.85021	1.71676	1.79936	5.01695	2.51653	1.67305	0	2.22156	2.22156	2.22156	2.22156	3.55401	1.28273	3.47708	2.23853	2.12257
	29	2.27302	1.83415	2.20734	2.35468	5.95348	5.41692	1.33542	2.63932	2.50708	0	2.19521	2.9684	2.06082	2.48533	2.54377	2.50618	3.69629	4.0026	3.1394	1.75242	3.2449	2.97505	3.63938	1.80115	2.53804	2.85228	2.10035	1.571	3.40571	1.89843	2.61737	1.94841	1.78482	2.17995	2.38191	4.80907	2.68647	1.71057	0	2.22366	2.22366	2.22366	2.22366	4.01905	1.21904	3.55241	2.57338	2.19783
	30	2.22871	1.80423	2.34232	2.25679	6.10045	4.4518	1.39276	2.63999	2.52969	0	2.40707	2.84199	2.00561	2.70964	2.34194	2.60186	3.89157	4.13108	3.10581	1.89059	3.08631	3.17614	3.88022	1.53747	2.7748	2.21046	2.20745	1.52703	3.58815	2.19092	2.70176	1.72955	1.91534	2.64314	2.96446	4.60119	2.85641	1.74331	0	2.18776	2.18776	2.18776	2.18776	4.48409	1.15536	3.62683	2.90823	2.44999
	31	2.18441	1.87384	2.4773	2.15891	6.13347	4.03337	1.41839	2.67547	2.55229	0	3.01014	2.7654	2.09262	2.59695	2.13259	2.69754	3.88843	4.07018	3.07223	2.02875	3.34395	3.37722	4.12645	1.743	3.01155	2.36904	2.34678	1.50001	3.50043	2.48341	2.70267	1.63334	2.04586	3.10634	3.42874	4.3933	3.02635	1.76686	0	2.18226	2.18226	2.18226	2.18226	4.21306	1.17983	3.66447	3.09795	2.69073
	32	2.22803	1.94345	2.49173	1.99475	6.1665	4.13884	1.44402	2.7922	2.5749	0	3.35262	3.02615	1.98732	2.44623	1.99001	2.88184	3.49007	3.91458	2.89915	2.16873	3.60159	3.42927	4.36282	1.95085	3.04555	2.79444	2.51069	1.5125	3.47756	2.7736	2.70358	1.82328	2.13321	3.14403	3.80291	4.78608	3.12999	1.79041	0	2.24769	2.24769	2.24769	2.24769	3.84389	1.27146	3.70212	2.94903	2.77913
	33	2.34701	1.95639	2.48808	1.77377	6.19953	4.0838	1.52919	2.90892	2.70945	0	3.32835	3.21937	1.86853	2.567	2.11455	3.1421	3.34852	4.53278	2.67957	2.33606	3.85923	3.35358	4.4511	2.16217	3.04913	3.2682	2.67459	1.52499	3.51026	3.02925	2.69509	1.98286	2.18357	2.817	4.17708	5.17886	3.17679	1.8869	1.9759	2.31311	2.31311	2.31311	2.31311	3.47471	1.36309	3.70991	2.80012	2.86753
	34	2.46599	1.94908	2.74804	1.55279	6.23256	3.79219	1.88822	2.93619	2.95594	0.78813	2.87814	3.20482	1.7377	2.70854	2.23908	3.40237	3.46378	5.30576	2.45999	2.50339	4.11687	3.27789	4.53939	2.7965	3.05271	3.79032	3.00355	1.53748	3.49263	3.2849	2.64339	2.07793	2.23392	2.48997	3.95204	5.57163	3.22359	2.00944	1.97789	2.32559	2.32559	2.32559	2.32559	3.47113	1.64949	3.69858	2.6512	2.58226
	35	2.46913	2.02875	3.11186	1.29655	6.34237	3.59692	2.24725	2.94447	3.20243	0.66169	2.34585	3.28566	1.56268	2.86769	2.06071	3.63461	3.88253	4.62941	2.39316	2.67072	4.10208	3.2022	4.51732	3.71284	3.05629	4.21477	3.35252	1.54879	3.44602	3.54056	2.59169	2.30495	2.22805	2.16295	3.65437	5.85853	3.27039	2.11032	1.97988	2.32685	2.32685	2.32685	2.32685	3.47862	1.95949	3.84529	2.75508	2.18376
	36	2.47227	2.68247	3.20025	1.04031	6.45218	3.62875	2.60629	2.87573	3.44892	0.667306	2.31227	3.52391	1.32425	2.83925	1.88234	3.86686	4.01844	4.01285	2.32634	2.92545	4.0873	3.4084	4.49525	2.99429	3.16484	4.34619	3.65524	1.5601	3.27733	3.81862	2.53999	2.78812	2.22217	2.12278	3.38173	6.14542	3.19651	2.06831	1.98188	2.31505	2.31505	2.31505	2.31505	3.49419	2.20189	4.64384	2.85896	2.13023
	37	2.46623	3.33618	3.07677	0.916528	6.56199	3.52206	2.98505	2.66396	3.69541	1.15162	2.68984	3.33238	1.25299	2.84169	2.10562	3.95169	3.87151	3.69525	2.25488	3.183	4.07251	3.71845	4.87348	1.86703	3.35414	4.47761	3.79032	1.57141	3.06366	4.0974	2.49815	2.9305	2.28735	2.1883	3.19987	6.43231	3.07817	2.02629	2.03575	2.27901	2.27901	2.27901	2.27901	3.63906	2.19917	5.44239	2.96285	2.47342
	38	2.4495	3.42455	3.08078	0.947277	6.6718	2.8305	3.37478	2.45218	3.52703	1.63594	3.25102	2.727	1.27459	2.95794	2.42932	3.86453	3.59601	3.48479	2.16952	3.44055	4.05773	4.02851	5.27839	1.68132	3.54343	5.07351	3.92539	1.58265	3.42055	4.37618	2.46178	2.46704	2.43542	2.25382	3.01801	6.34582	2.95983	1.95109	2.11845	2.24297	2.24297	2.24297	2.24297	3.78393	2.19646	5.01985	3.71049	2.68889
	39	2.43276	3.00411	3.26597	0.978027	6.85577	2.22003	3.76451	2.53794	3.35866	2.47548	2.97566	2.61237	1.39977	3.03209	2.44539	3.77737	3.54878	3.48864	2.08415	3.23512	3.99306	4.33857	5.76849	1.6201	3.73272	5.66941	4.25491	1.59387	3.89686	4.44178	2.42542	2.25066	2.58349	2.31934	2.93512	6.25933	2.84149	1.846	2.20114	2.30375	2.30375	2.30375	2.30375	3.93425	2.1706	4.25386	4.73402	2.24753
	40	2.78529	2.58367	3.36429	1.03339	7.22513	2.48122	4.11093	2.66619	3.19028	3.61695	2.45523	2.77198	1.51585	3.08513	2.25639	3.93709	3.7298	3.55985	2.1328	2.96355	3.92127	4.43202	6.27075	2.0569	3.86622	5.28789	4.7497	1.60509	3.91042	4.47693	2.4125	2.43744	2.86974	2.28485	2.93636	6.17284	2.86021	1.74092	2.40203	2.37835	2.37835	2.37835	2.37835	4.11614	2.12506	3.75685	5.75756	1.80618
	41	3.16858	2.60949	3.21645	1.0908	7.59449	2.7424	4.09645	2.73773	3.02191	4.75841	2.27738	2.88299	1.43284	3.1272	2.122	4.11738	4.05187	3.69841	2.31545	2.69199	3.84948	4.50743	6.05133	2.51014	3.84164	4.58058	5.24449	1.60992	3.87569	4.51208	2.59498	2.53066	3.16752	2.24202	2.9376	6.50948	2.89035	1.69256	3.58792	2.47829	2.47829	2.47829	2.47829	4.29804	2.07952	3.72607	6.09886	1.75901
	42	3.39084	2.67356	3.09396	1.13066	7.96385	2.62767	4.08196	2.72421	3.0096	4.24552	2.19164	2.97978	1.39041	3.04377	2.06953	4.22684	4.36346	3.68545	2.49811	3.16888	3.77769	4.58284	5.66538	2.98803	3.81705	4.39048	4.68717	1.60516	3.34485	4.12114	2.77745	2.48356	3.27512	2.19919	3.01978	6.84612	2.92049	1.64905	4.7738	2.61624	2.61624	2.61624	2.61624	4.40618	2.02175	3.69529	5.4168	1.77576
	43	3.35547	2.72546	3.1793	1.14246	8.33321	2.50477	4.06748	2.71069	3.15337	3.47413	2.0391	3.0862	1.42698	2.7914	2.01845	4.22297	4.66457	3.59673	2.4521	3.85535	3.74798	4.63292	5.25927	2.65973	3.79247	4.71759	3.96546	1.6004	2.85068	3.61088	2.95993	2.58266	3.07844	2.19552	3.1146	7.18276	2.9516	1.63216	5.95968	2.75419	2.75419	2.75419	2.75419	4.27462	1.96207	4.3565	4.73473	1.72981
	44	3.3201	2.75101	3.26464	1.15426	8.7555	2.78764	3.96766	2.69694	3.29714	2.85554	1.75248	3.18436	1.56719	2.70842	1.97299	4.21909	3.79941	3.61371	2.32988	4.54181	3.73229	4.48878	4.84645	1.79398	3.76789	5.32223	3.34592	1.60443	2.63764	3.10063	3.07507	2.88367	2.88175	2.49199	3.17094	6.71053	2.99012	1.67294	6.35902	2.59028	2.59028	2.59028	2.59028	4.14305	1.93081	5.05319	4.1201	1.63421
	45	3.34269	2.77657	4.00796	1.19038	9.21749	3.12989	3.80384	2.68316	3.4409	2.89177	2.05995	3.04625	1.78512	2.78369	1.92752	4.0681	3.585	3.65183	2.20766	4.10518	3.71661	4.34464	4.23758	1.54619	3.96142	6.75948	3.16432	1.68758	2.48559	3.11641	3.13971	3.20276	2.99289	2.78846	3.06233	6.2383	3.02865	1.71372	6.16844	2.4019	2.4019	2.4019	2.4019	3.9814	2.02133	5.64522	4.11233	1.50492
	46	3.37582	2.80481	4.78119	1.23092	9.67948	2.90536	3.64002	2.76632	3.58467	2.928	2.0932	2.84397	1.59116	3.3898	1.85455	3.89036	4.02135	3.60599	2.52737	3.15804	3.70092	4.20051	3.5396	1.45291	4.16487	8.19672	2.98271	1.77073	2.56084	3.3713	3.20434	3.54487	3.16	3.08493	2.95372	5.76606	3.06718	1.83651	5.97787	2.42397	2.42397	2.42397	2.42397	3.75684	2.11185	6.14686	4.10456	1.27761
	47	3.42864	2.83416	4.47905	1.2641	10.1415	2.50765	3.47002	2.96794	3.56831	2.84659	1.8674	2.32794	1.30478	3.80169	1.78158	3.84431	4.09181	3.67769	2.84708	2.2109	3.66239	4.14019	3.36738	1.75118	4.36831	6.85074	2.92561	1.85387	2.54262	3.62618	3.27198	3.87218	3.23544	3.19359	3.17583	5.8469	3.08948	1.99272	5.77152	2.70326	2.70326	2.70326	2.70326	3.53227	2.27388	6.51079	4.09679	1.05031
	48	3.52577	2.8822	3.91533	1.28069	10.6035	2.25803	3.13321	3.16956	3.55195	2.65374	1.82066	1.94818	1.24187	4.05936	1.72244	4.09454	4.27638	4.33712	3.14357	1.85531	3.61013	4.26848	3.51061	2.06431	4.57176	5.50476	2.98647	2.26418	2.31409	3.74555	3.42088	4.18212	3.10464	2.87965	3.71124	5.92774	3.0753	2.17414	5.13913	2.98255	2.98255	2.98255	2.98255	3.47014	2.50365	5.88316	5.03707	0.892256
	49	3.6229	3.08923	4.30677	1.29729	9.73076	2.08485	2.79641	3.45331	3.53559	2.46089	2.0561	1.88355	1.21721	3.17894	1.66675	4.34477	4.57505	4.86923	3.3704	1.90447	3.55788	4.39676	3.58468	2.43687	4.78329	5.80576	3.04733	2.75628	2.15986	3.77219	3.56977	4.15116	2.97383	2.56572	4.24665	6.00858	3.06111	2.56986	4.50674	2.89167	2.89167	2.89167	2.89167	3.64005	2.73341	5.25554	6.21436	0.737586
	50	3.65556	3.29625	5.20763	1.31819	8.63561	2.3096	2.45961	3.73917	3.51923	3.06135	2.37679	1.75895	1.29709	2.62391	1.76159	4.52924	4.23791	5.14668	3.59723	1.95362	3.50563	4.52505	3.60496	2.74368	4.99913	6.65575	3.35179	3.24837	2.1153	3.79883	3.71866	3.75087	3.15563	2.25178	3.72867	6.21007	3.04692	2.96558	3.87435	2.7913	2.7913	2.7913	2.7913	3.80997	2.65091	5.14643	7.39165	0.741732
	51	3.66886	3.23054	5.17746	1.34039	7.54046	2.85576	2.66442	4.42751	3.57944	3.81534	2.46256	1.55613	1.32074	2.96473	1.95676	4.69397	4.14804	4.63615	3.49447	2.02354	3.34018	4.33821	4.01879	2.95187	5.21496	6.64904	3.70339	3.65473	1.99334	4.00915	3.82277	3.57584	3.4312	2.17605	3.00682	6.41156	3.19944	3.14128	3.5199	2.79572	2.79572	2.79572	2.79572	3.88904	2.50796	5.25188	7.87112	0.830959
	52	3.72685	2.89207	4.21628	1.34403	6.44531	3.43426	3.41085	5.51834	3.71622	4.48629	1.96441	1.51811	1.28815	2.70049	2.11677	4.8502	4.30543	3.33763	3.06211	2.11421	3.06154	3.83625	4.82619	3.53444	5.4308	5.78564	3.8886	3.97535	1.79398	4.40315	3.88209	3.62608	3.58475	2.3385	2.37199	6.61305	3.51866	3.09694	3.4434	2.90494	2.90494	2.90494	2.90494	3.87726	2.37514	5.30968	7.65276	0.819817
	53	3.93377	2.55361	3.61603	1.28581	5.59197	4.05281	4.15728	6.57718	3.85299	4.72817	1.54475	1.60643	1.35055	2.21731	2.22403	4.97807	3.3799	2.7281	2.62976	2.20489	2.78289	3.3343	5.20661	4.36661	5.62436	5.23813	3.21409	4.29597	1.71206	4.79715	3.94142	3.69183	3.33158	2.50096	2.18676	6.65169	3.83788	3.0526	3.3669	3.01272	3.01272	3.01272	3.01272	3.86549	2.2947	5.25233	7.4344	0.621317
	54	4.1407	2.66456	3.69252	1.22759	6.18954	4.25884	4.90372	6.38835	3.98977	4.97006	1.5764	1.7221	1.44768	2.51481	2.30787	5.10593	2.74903	2.46308	2.44153	2.24187	2.50425	2.83234	5.03807	3.61329	5.77614	5.63831	2.53958	4.60012	1.70971	4.97732	4.00074	3.77191	3.07842	2.66341	2.00153	6.69033	4.1571	2.87185	3.2904	3.06466	3.06466	3.06466	3.06466	3.88958	2.21426	5.19498	7.15751	0.439575
	55	4.13546	2.82838	3.64992	1.26094	6.7871	3.66562	4.26467	6.19952	4.12655	4.98637	1.55445	1.84959	1.21766	2.73953	2.29806	5.01486	2.41282	2.74944	2.33468	2.20036	2.33504	2.65497	4.74643	2.46361	5.92793	6.03849	2.19165	4.83835	1.72549	4.84496	4.06611	4.07261	2.95626	2.66172	2.13023	6.72897	3.99961	2.67504	3.39427	3.1166	3.1166	3.1166	3.1166	3.93879	2.3211	5.07423	6.64652	0.601348
	56	4.03592	2.94582	3.11774	1.33498	7.38467	3.15627	3.57431	5.86508	4.05548	4.76457	1.65398	1.77744	1.02456	2.87263	2.28824	4.82648	2.3388	3.14607	2.22783	2.15886	2.34823	2.62186	4.24961	2.49496	6.07971	5.09823	2.18843	5.07659	1.74934	4.7126	4.1317	4.56125	2.89233	2.58706	2.59031	5.82717	3.63024	2.50088	3.50483	3.18253	3.18253	3.18253	3.18253	3.98799	2.62563	4.94467	6.13552	0.763121
	57	3.94906	2.9494	2.58667	1.43991	7.98223	2.92143	2.88396	5.41151	3.98441	4.54278	1.86071	1.66445	1.0321	2.92899	2.35229	4.70648	2.28589	3.06013	2.54752	2.13042	2.36142	2.58876	4.00381	2.56626	6.26857	4.15798	2.18521	5.31482	1.81403	4.66282	4.19729	4.89991	2.82282	2.51241	3.05039	4.92536	3.26088	2.38228	3.61538	3.25993	3.25993	3.25993	3.25993	4.61463	2.93016	4.78382	5.62452	0.824491
	58	3.93186	2.95299	2.08001	1.71478	8.25436	2.70462	2.57597	4.94772	3.91334	5.40081	1.3878	1.37755	1.0202	3.05428	2.41634	4.96255	2.2541	3.21979	2.8672	2.13073	2.37461	2.55565	4.31026	2.79734	7.27305	4.08936	2.2462	4.5169	1.88968	4.79469	4.28134	5.12074	2.72264	2.43776	3.3172	4.02355	2.89152	2.26369	3.95937	3.30708	3.30708	3.30708	3.30708	5.51743	2.92453	4.58674	5.82475	0.851347
	59	3.91466	2.97361	1.57336	1.98966	8.09257	2.61116	2.77781	4.35799	3.84227	6.5108	1.49577	1.10423	0.982394	3.52991	2.31904	5.21862	2.19848	4.60752	3.15663	2.13104	2.38179	2.57492	4.48168	2.78126	8.27753	4.31129	2.32218	3.60385	1.9245	4.92656	4.38999	4.42375	2.62247	2.58219	3.53891	3.70486	2.81955	2.62178	4.61463	2.98132	2.98132	2.98132	2.98132	6.42023	2.84653	4.39305	6.104	0.884286
	60	3.98309	3.00211	1.56891	2.25057	7.93078	2.5209	2.97966	3.76827	3.92112	7.4296	1.92574	1.02674	1.08714	3.76866	2.18141	5.37313	2.23937	5.18549	3.35525	2.06974	2.37095	2.60102	4.24801	2.39444	9.28201	4.73114	2.4388	2.6908	1.954	5.09519	4.49864	3.06213	2.66748	2.75519	3.84928	3.38617	2.78638	3.19988	5.26988	2.65556	2.65556	2.65556	2.65556	7.36678	2.7826	4.26552	6.38326	0.924907
	61	4.10504	3.03913	1.6257	2.50277	7.76899	2.57806	3.1815	3.59045	4.14989	7.12482	2.11147	0.964941	1.26509	3.83145	1.86749	5.46418	2.37676	4.14396	3.55388	1.7884	2.36011	2.62711	4.18385	2.40581	10.2865	5.3489	2.81557	2.28154	2.15484	5.39511	4.6073	2.78767	2.80325	2.92819	4.727	3.06749	2.75321	3.71645	5.92514	2.61291	2.61291	2.61291	2.61291	8.32678	2.80873	4.138	6.40754	0.959669
	62	4.22969	3.17572	1.50958	2.74398	7.6072	2.63522	3.53339	3.68724	4.37866	6.82004	2.07951	0.956764	1.2527	3.23938	1.43606	5.5364	2.30706	3.76648	3.62932	1.50705	2.34926	2.64599	4.85428	2.68265	10.8741	5.66911	3.19234	2.20813	2.35993	5.69502	4.49031	3.23797	2.9494	3.09832	5.60473	4.54588	2.72649	3.51509	5.79042	2.759	2.759	2.759	2.759	9.28679	2.83487	4.29474	6.26184	0.958295
	63	4.38678	3.31232	1.33243	2.85347	8.46024	2.57623	3.90329	3.80445	4.60743	6.0369	1.90772	0.914077	1.21722	2.94928	1.16426	5.38275	2.12101	4.05308	3.58157	1.25843	2.34012	2.57822	5.58096	2.09092	11.3146	5.09664	3.75513	2.13472	2.57583	6.00371	4.34626	3.27227	3.22015	3.2339	5.49004	6.02428	2.77717	3.31374	5.5609	2.90889	2.90889	2.90889	2.90889	8.42381	3.00729	4.61549	6.11614	0.956921
	64	4.54388	3.44091	1.20998	2.96295	9.71922	2.50644	4.27319	4.06461	4.83619	4.691	1.59196	0.809636	1.1799	3.34764	1.1319	5.2291	1.81861	4.23614	3.53382	1.23893	2.34286	2.51045	6.70147	1.28205	11.755	4.52418	4.53677	2.20112	2.74766	6.37381	4.2022	3.05158	3.4909	3.36949	4.20782	7.50268	2.82785	3.33493	5.33139	3.08529	3.08529	3.08529	3.08529	7.24653	3.35181	4.80333	5.85281	0.791539
	65	4.45921	3.56063	1.12603	2.78287	10.9782	2.74111	4.46299	4.32477	5.05562	3.34511	1.69089	0.812748	1.11336	3.38078	1.15724	5.24248	1.74608	4.36743	3.50456	1.21943	2.34561	2.44268	7.68741	1.19443	12.1955	5.05312	5.31841	2.59375	2.70894	6.74392	4.14511	2.9951	3.68606	3.50507	2.92559	7.78592	2.87853	3.6034	5.02411	3.2617	3.2617	3.2617	3.2617	6.06925	3.69632	4.51858	5.31501	0.594267
	66	4.16732	3.68035	1.12073	2.35458	12.2372	3.04789	4.32862	4.47527	5.27505	3.16821	1.81746	0.927552	0.994219	3.293	1.41336	5.39902	1.68729	4.05461	3.48147	1.19851	2.34835	2.40802	6.65495	1.12852	12.897	5.58205	5.26723	2.98637	2.66833	7.07332	4.24458	3.03097	3.81642	3.72826	2.23344	8.06916	2.93296	3.87188	4.57686	3.177	3.177	3.177	3.177	5.68053	3.45912	4.23383	4.77721	0.633074
	67	3.87543	3.80777	1.21767	1.9263	13.4961	3.06449	4.19424	4.56672	5.49448	3.3138	1.89908	1.02302	1.14556	3.56295	1.66948	5.55556	1.64224	3.65297	3.45838	1.13384	2.3511	2.46319	5.62249	1.14944	13.9379	5.489	4.98631	3.379	2.62254	6.14098	4.34405	2.61412	3.94679	4.18923	1.70407	8.3524	2.99757	3.59714	4.1296	2.9517	2.9517	2.9517	2.9517	5.3411	3.06145	4.3359	4.2394	0.877168
	68	3.96726	3.93636	1.31647	1.85138	12.1506	2.95799	4.05987	4.55227	5.71391	3.52106	1.70908	1.10678	1.4854	3.65422	1.56444	5.51365	1.62774	3.74848	3.29706	1.06917	2.56189	2.51836	5.15076	1.29891	14.9788	5.18862	4.77018	3.6322	2.56355	5.20865	4.44352	1.96403	4.16755	4.65021	1.23061	6.4604	3.06219	3.24009	3.68235	2.70926	2.70926	2.70926	2.70926	5.01783	2.70784	4.53175	4.274	1.11898
	69	4.05908	4.0442	1.42002	1.77645	10.805	3.53189	3.72641	4.03858	6.00106	4.23712	1.83713	1.19338	1.88842	3.53489	1.45939	5.47175	1.60526	3.73926	3.13574	1.0045	2.77268	2.57353	4.67903	1.64118	16.0198	4.42018	5.08863	3.8854	2.48162	4.27631	4.51932	1.7787	4.38831	5.11118	1.21849	4.5684	3.1268	2.97263	3.74971	2.386	2.386	2.386	2.386	5.22795	2.71778	4.52923	4.30859	1.35327
	70	4.13232	4.09389	1.51965	1.88453	9.4594	4.56751	3.34967	3.52489	6.35592	4.95318	2.26667	1.2809	2.25582	3.33334	1.554	5.55993	1.5748	3.20641	3.23277	1.00794	2.98347	2.8013	5.71499	1.33289	16.66	3.18369	5.40707	4.1386	2.41551	4.95192	4.58998	1.81207	4.39546	5.23712	1.20637	2.6764	3.31269	2.95602	3.92894	2.06274	2.06274	2.06274	2.06274	5.43807	2.72772	4.21676	4.34318	1.58756
	71	4.18388	4.14358	1.59309	2.2061	8.11381	4.79325	2.97293	3.77748	6.71078	5.63208	3.07519	1.26799	1.75158	3.26287	1.69851	5.79988	1.70837	2.81607	4.10482	1.01593	3.19426	3.23045	6.85145	0.59088	14.6287	2.3039	5.56672	4.22504	2.36788	5.73472	4.66064	1.78328	4.15341	4.9722	1.18868	3.08355	3.64007	2.93942	4.10818	1.96544	1.96544	1.96544	1.96544	5.60588	2.71195	3.90429	4.57343	1.7182
	72	4.23543	4.32601	1.66653	2.52768	7.41745	4.17392	2.73239	4.35847	7.06564	6.26218	3.60513	1.24302	1.41095	3.7359	2.01374	6.03983	1.72892	2.71072	4.97688	1.02391	3.19265	3.65959	5.55308	0.924362	12.5975	2.49423	5.51796	4.24001	2.33642	6.51753	4.73709	1.72785	3.91135	4.70728	1.16367	3.4907	3.96746	2.91729	4.23775	1.96499	1.96499	1.96499	1.96499	5.45635	2.66242	4.42568	4.88752	1.84107
	73	3.93488	4.57744	1.79291	2.32289	8.34416	3.60334	2.83237	4.98398	7.42049	6.89229	3.72343	1.25721	1.47936	4.03	2.44278	6.10762	1.63647	2.88473	5.09559	1.03726	3.1607	4.08874	3.90686	1.52672	10.5663	2.68456	5.4692	4.25498	2.3178	6.17836	4.82802	1.7915	3.7214	4.44235	1.13866	3.89785	4.29484	2.8923	4.24315	2.03374	2.03374	2.03374	2.03374	5.30681	2.6129	4.96792	5.20162	1.89169
	74	3.60498	4.8409	1.92046	2.07424	9.27086	3.11131	2.93235	5.76281	7.65184	6.39317	3.02076	1.29309	1.40054	4.19983	3.02942	6.16108	1.80144	3.33811	4.46096	1.0516	3.12874	4.13687	3.47943	1.20722	8.53507	2.52293	5.98103	3.85183	2.34983	5.63141	4.91895	1.90145	3.53579	4.24722	1.19337	6.89486	4.1468	2.85481	4.24856	2.34088	2.34088	2.34088	2.34088	4.87999	2.59046	5.21811	5.46913	1.8995
	75	3.45198	5.32057	2.65887	1.76942	10.1976	2.87818	3.03233	6.54164	7.88318	5.53107	2.22788	1.45089	1.18463	3.78234	3.85246	6.31714	1.86641	3.89231	3.82632	1.06593	3.09679	3.9833	3.33325	0.84589	7.48517	2.3613	6.67306	2.82152	2.40867	5.08447	5.00989	2.15608	3.53328	4.08903	1.2737	9.89188	3.74706	2.59258	4.25397	2.64801	2.64801	2.64801	2.64801	3.38364	2.57672	5.23975	5.66677	1.93749
	76	3.58202	5.80024	3.52587	1.37472	11.1243	3.32215	3.23356	5.72419	8.11452	4.7592	1.86071	1.47135	0.754564	3.54442	4.31468	6.6374	1.83139	4.49693	3.58846	1.00385	3.24862	3.82972	3.35492	0.317209	6.64186	2.22173	7.2817	1.79121	2.46752	4.81987	4.92347	2.46154	3.82376	3.93085	1.34281	12.8889	3.34732	2.33035	4.07049	2.74326	2.74326	2.74326	2.74326	1.88728	2.59914	5.23989	5.86442	2.038
	77	3.71205	5.57862	4.23342	0.980028	10.6846	3.58459	3.46855	4.37465	8.34587	5.00981	2.1853	1.14391	0.253112	3.68649	3.33364	6.95765	1.92712	5.13714	3.48286	0.916289	3.46171	3.67614	3.43254	0	5.79855	2.08953	6.9454	0.865745	2.52637	4.64938	4.77794	2.49177	4.11424	3.77266	1.28478	12.2663	2.94757	2.24306	3.82405	2.76787	2.76787	2.76787	2.76787	0.880773	3.0313	5.11466	5.90871	2.15062
	78	3.80117	4.49071	4.8638	0.941098	9.22022	2.96202	3.70353	3.3359	8.63962	5.26042	2.49024	0.944381	0.633567	3.37652	2.3526	7.30366	2.00441	5.78447	3.37726	0.82873	3.6748	3.3934	4.4828	0	4.95524	1.7758	6.60909	0.883883	2.50378	4.47889	4.63242	2.43508	4.2611	4.3158	1.22675	11.6437	3.00707	2.37186	3.57761	2.68333	2.68333	2.68333	2.68333	1.04992	3.46345	4.98944	4.57286	2.77171
	79	3.88285	3.40279	4.81293	0.966853	7.75583	2.39298	3.8374	3.11652	8.99577	6.33866	2.33297	0.925108	0.942026	2.95878	2.2462	7.65436	2.06327	6.76631	3.74611	0.79713	3.88789	3.08717	5.97518	0	5.7411	1.28054	6.1737	0.902021	2.46639	4.55689	4.52969	2.65007	4.38184	4.98644	1.22754	11.0211	3.15005	2.50067	3.42885	2.31104	2.31104	2.31104	2.31104	1.21906	3.44141	4.75609	3.23701	3.3928
	80	3.96038	3.75416	4.13756	1.02753	6.29143	2.60921	3.60055	2.89714	9.35193	8.63078	1.84682	0.721362	0.927703	3.15397	2.13979	7.74878	2.14849	7.19077	4.11495	0.794844	3.81755	2.78094	6.1911	0	8.02036	0.902816	5.59297	0.92016	1.79357	4.76504	4.5839	2.94168	4.46756	5.65709	1.3146	11.3498	3.29304	2.7002	3.63828	1.93874	1.93874	1.93874	1.93874	1.2968	2.75322	4.48311	1.90116	3.62242
	81	4.0286	4.3754	3.6091	1.1668	4.82703	2.82544	3.36369	3.71601	9.70808	10.9229	2.34757	0.364948	0.849573	3.55789	2.75561	7.26659	2.33128	4.82836	4.3872	0.792557	3.57716	2.49495	5.64115	0	10.2996	0.877717	5.01223	0.940459	1.11092	4.97318	4.63811	3.24827	4.47445	6.27217	1.40165	11.6785	3.47741	2.913	3.84771	1.74036	1.74036	1.74036	1.74036	1.2269	2.06503	4.33766	1.28025	3.70052
	82	4.09681	4.81145	3.33123	1.30606	4.99248	3.08382	3.12683	4.79444	10.0642	10.9315	2.00681	0.15949	0.692319	4.19214	3.55199	6.78439	2.61166	3.21781	4.36965	0.826643	3.33677	2.71503	5.2276	0	12.5789	0.852619	5.12552	0.961298	1.15533	4.69313	4.69232	3.5586	4.48134	5.49816	1.4235	12.0072	4.69615	3.34416	4.05714	1.58546	1.58546	1.58546	1.58546	1.15701	2.02287	4.46692	0.838081	3.84686
	83	3.7071	4.65078	3.10242	1.22286	5.42957	3.34408	2.96439	5.4277	9.20013	10.0943	1.3567	0.025316	0.586672	4.20211	3.89703	6.6259	2.57381	3.11097	4.3521	0.889017	3.09639	2.9351	4.92016	0	14.0594	0.944612	5.49584	0.982136	1.18689	4.03335	4.76898	3.50243	6.1699	4.72415	1.42121	10.7259	5.9149	4.47892	4.37656	1.46897	1.46897	1.46897	1.46897	0.93899	2.21997	4.59618	0.39591	4.08799
	84	3.18002	4.49012	3.05019	1.07293	5.86665	3.03669	2.83721	5.13636	8.33603	9.2262	1.20866	0	0.505471	3.96948	3.94118	6.56452	2.55036	3.248	4.31651	0.951392	2.85462	3.15518	4.72945	0	12.6642	1.0366	5.80603	1.15013	1.13592	3.37358	4.85626	3.36581	8.36297	3.95014	1.41064	9.44457	7.13364	5.61368	4.74809	1.43225	1.43225	1.43225	1.43225	0.554343	2.40249	5.02377	0.148337	4.37914
	85	2.80821	4.48381	3.01207	1.05175	6.30374	2.62998	2.71003	4.84502	7.47193	7.81785	1.3906	0	0.320211	3.28513	4.10797	6.31833	2.5413	3.6289	4.26286	0.905396	2.61147	3.34637	4.65546	0	11.269	1.08954	5.06376	1.46527	1.11951	2.78708	4.94355	3.42263	9.81861	3.3397	1.2554	8.16327	7.8565	5.97159	5.11962	1.39553	1.39553	1.39553	1.39553	0.169697	2.32985	5.48361	0.095359	5.05051
	86	2.954	4.56753	3.17621	1.45978	6.55855	2.72879	2.60271	3.80779	6.60782	6.4095	1.57216	0	0.140335	3.45863	4.45873	5.45608	2.55037	3.75959	4.20922	0.736578	2.36833	3.44129	4.61487	0	9.87384	1.12946	4.32149	1.78041	1.2183	2.28363	4.99259	3.5163	8.8162	3.27451	1.10015	5.52042	6.9264	5.87633	5.39954	1.18715	1.18715	1.18715	1.18715	0	2.25721	5.54922	0.042382	5.72187
	87	3.09979	4.65428	3.34036	1.86781	5.71968	3.00093	2.6145	2.63893	6.9483	5.62753	1.58114	0	0.053975	4.18858	4.65974	4.59383	2.58461	3.76517	4.14651	0.567761	2.12519	3.53621	4.61722	0	8.47867	1.17485	3.74097	1.98967	1.30212	1.78018	4.81224	3.57014	7.81379	3.20931	0.975534	2.87758	5.99631	5.78523	5.12989	0.948465	0.948465	0.948465	0.948465	0	2.28651	5.20089	0	6.19569
	88	3.27461	4.85327	4.266	2.48277	4.88082	2.9387	2.62629	2.026	8.49334	5.87464	1.58906	0	0	4.26459	4.26173	3.55813	2.644	4.50475	4.08078	0.406219	1.99021	3.63114	4.52061	0	7.64141	1.22569	3.42619	1.77541	1.35511	1.40398	4.63188	3.6175	7.68843	3.14412	0.901227	0.234742	5.06621	5.84801	4.86024	0.849389	0.849389	0.849389	0.849389	0	2.4833	4.86132	0	6.62436
	89	3.46233	5.05226	5.26416	3.1897	4.04195	2.68699	2.63808	2.3396	10.0384	6.12174	1.65166	0	0	4.78297	3.86373	2.44535	2.50901	5.39112	4.01506	0.256805	2.03551	3.71123	4.25907	0	6.85729	1.33707	3.11142	1.56116	1.38678	1.23989	4.45152	3.57538	7.95286	2.9411	0.82692	0.156495	4.49036	5.91079	4.59059	0.982986	0.982986	0.982986	0.982986	0	2.68009	4.6327	0	7.06157
	90	3.66433	5.20281	5.56156	3.842	3.20309	2.60289	2.87123	2.6532	11.5834	5.69207	1.77321	0	0	6.10488	3.35979	1.49818	2.44749	3.5512	3.59968	0.107391	2.08082	3.77111	4.16773	0	6.07316	1.63007	2.83414	1.3469	1.38939	1.0758	4.46342	3.52106	8.12438	2.55015	0.59346	0.078247	4.39758	6.01212	4.33796	1.11658	1.11658	1.11658	1.11658	0	2.77444	4.40408	0	7.50693
	91	3.94488	5.28676	5.63874	4.19377	2.84999	2.66628	3.24762	1.70836	13.1285	4.97607	1.87685	0	0	5.45526	2.85585	1.46194	2.45947	2.03601	3.18431	0	2.12612	3.83099	4.45086	0	5.28904	1.92308	2.57273	0.963984	1.5522	0.870777	4.59972	4.12788	7.78485	2.1592	0.292665	0	4.3048	6.16645	4.09634	1.67474	1.67474	1.67474	1.67474	0	2.82547	4.15422	0	7.80468
	92	4.22543	5.37071	6.00278	4.54555	3.14459	2.50936	3.62401	0.623687	13.2141	4.28373	2.06038	0	0	4.21912	2.65493	1.4257	2.30405	2.14445	2.91237	0	2.23188	3.89086	4.82774	0	5.40631	2.89844	2.31701	0.562324	1.86333	0.561167	4.73602	4.80816	7.44531	1.76824	0	0	4.21202	6.32078	3.85472	2.28006	2.28006	2.28006	2.28006	0	2.87927	3.89335	0	7.54479
	93	4.13082	5.41846	6.55124	3.5461	3.43919	2.05499	3.93561	0	13.2996	4.44311	2.30014	0	0	3.86606	2.52977	1.54331	1.98855	2.31047	3.07073	0	2.519	4.14057	5.48585	0	6.10305	3.87381	2.26597	0.160664	1.59535	0.251558	4.89468	4.18722	6.49331	1.48244	0	0	5.28107	6.42115	3.60495	2.42489	2.42489	2.42489	2.42489	0	3.03315	3.65743	0	7.2849
	94	3.80172	5.45802	6.46058	1.70213	3.73379	1.81691	3.40497	0	13.3852	4.6025	2.56301	0	0	3.93956	2.72532	1.75708	1.51297	2.59165	3.22909	0	2.80613	4.50892	5.95867	0	6.79979	3.72771	2.21493	0	0.965412	0	5.3441	3.45314	5.15851	1.26237	0	0	7.07627	6.50933	3.24922	1.94671	1.94671	1.94671	1.94671	0	3.18704	3.49887	0	8.72416
	95	3.49409	5.51381	5.60908	0	4.02838	2.04025	2.87432	0	13.4707	4.74514	2.861	0	0	4.45383	3.13467	1.90933	1.51713	3.08816	3.0994	0	3.09325	4.87727	5.62861	0	7.49653	3.2078	2.14412	0	0.490801	0	5.79353	4.23419	3.86741	1.04229	0	0	8.87147	6.86608	2.89348	1.46853	1.46853	1.46853	1.46853	0	3.6115	3.34032	0	10.3377
	96	3.444	5.63044	5.30845	0	4.08654	2.22859	2.34368	0	12.8844	4.85686	3.22255	0	0	4.34583	3.35748	1.3235	1.45725	3.79999	2.68165	0	3.35909	5.24562	5.32156	0	8.05485	2.41289	2.03683	0	0.079162	0	6.24295	5.11195	3.10073	0.822218	0	0	10.6667	8.22993	2.53775	0.890121	0.890121	0.890121	0.890121	0	4.53549	3.33955	0	9.12016
	97	3.39391	5.74707	6.26698	0	4.05013	2.28748	2.065	0	11.6261	4.96858	3.70103	0	0	4.06112	3.30048	0.737673	1.33333	3.63477	2.2639	0	3.47595	5.07626	5.1756	0	8.29678	1.34298	1.92954	0	0	0	6.20092	5.90117	2.33405	0.614464	0	0	9.43702	9.59379	2.27559	0.306435	0.306435	0.306435	0.306435	0	5.45949	3.37127	0	6.05152
	98	2.65577	5.30624	6.86002	0	4.01372	2.23311	2.00469	0	10.3678	4.92219	3.43132	0	0	3.52256	3.08797	0.368168	0.763424	3.03103	1.72548	0	3.59281	4.77887	5.01196	0	8.5387	0.48048	1.41627	0	0	0	5.73296	6.6867	2.19525	0.409642	0	0	7.48716	9.29668	2.09454	0	0	0	0	0	5.94525	3.53505	0	3.5103
	99	1.32789	4.50186	5.41676	0	3.9773	1.22742	1.94437	0	9.10952	4.79991	3.3185	0	0	3.5807	2.25341	0.184084	0.318979	2.34182	1.14683	0	3.70967	4.48149	4.58313	0	8.78063	0.24024	0.708134	0	0	0	5.26501	4.4101	2.59463	0.204821	0	0	5.5373	7.91631	1.91349	0	0	0	0	0	6.22065	3.8853	0	2.18619
	100	0	3.69748	3.97351	0	3.94089	0.221729	1.88406	0	7.85124	4.67762	3.55556	0	0	4	1.41884	0	0	1.63551	0.568182	0	3.82653	4.1841	4.1543	0	9.02256	0	0	0	0	0	4.79705	2.07101	2.99401	0	0	0	3.58744	6.53595	1.73243	0	0	0	0	0	6.49606	4.23554	0	0.862069
		single mitochondria
	distance from IBM to mitochondrial center in %	1	1	2	2	2	3	3	3	3	3	3	4	4	4	4	4	4	4	4	5	5	5	5	5	6	6	6	6	6	6	7	7	7	8	8	8	8	9	9	9	9	9	9	10	10	10	10	11
MICU1 si	1	1.1375	0.788043	0.50853	0.466143	0	0.491266	0.170233	0.26533	0	0.261324	0	0.745413	0.540541	0.141911	0.419776	0	0.13245	0	0	0	0.374392	0.602047	0.825593	0.24	0	0.202224	0.220751	1.28949	0.374532	0.263663	0.355872	1.47239	0	0.868056	0.270479	0	1.43121	0	1.19048	0	0.88685	0	0.369004	0	0.155602	0.454545	0	0.814261
	2	1.15537	0.771177	0.82971	0.454455	0	0.472132	0.147595	0.524951	0.328308	0.317008	0	0.648579	0.524563	0.182233	0.481237	0	0.288759	0.023426	0	0	0.513753	0.764889	0.814276	0.221863	0.110752	0.288088	0.483415	1.24364	0.375982	0.484279	0.314605	1.91439	0	0.91773	0.388101	0.315738	1.60207	0.019726	1.16751	0	0.732315	0	0.408413	0.1173	0.305701	0.60108	0	0.90612
	3	1.17324	0.75431	0.76449	0.43442	0	0.467066	0.124957	0.687512	0.656615	0.372692	0	0.551745	0.63093	0.254714	0.542698	0	0.445069	0.046852	0	0	0.655677	0.836497	0.976887	0.203727	0.221504	0.377089	0.746079	1.19779	0.377432	0.702751	0.273337	2.00394	0.030573	0.967404	0.505723	0.644704	1.77294	0.076501	1.28178	0	0.634743	0	0.447823	0.234599	0.455801	0.747614	0	1.25597
	4	1.20787	0.782717	0.869797	0.381003	0	0.600616	0.185842	0.753012	0.954462	0.396443	0	0.524009	1.14197	0.455835	0.546991	0	0.658063	0.070278	0	0	0.838598	0.773078	1.12994	0.409057	0.332257	0.478638	1.00874	1.15194	0.461014	0.816156	0.480687	1.88798	0.162275	1.0015	0.679289	1.18531	1.94702	0.376748	1.94501	0	1.07263	0.079888	0.626302	0.436804	0.5906	0.894148	0	1.76923
	5	1.29279	1.02995	0.909465	0.455663	0	0.958009	0.256669	1.02148	1.10508	0.353665	0	0.497714	1.40156	0.604661	0.51079	0.048126	0.881232	0.093703	0	0	1.11168	0.871101	1.02106	0.629286	0.477343	0.678732	1.27141	1.1115	0.67053	0.93563	0.70461	2.20939	0.364563	1.01743	0.883935	1.67935	2.12149	0.716406	2.45688	0.147138	1.4421	0.545902	0.96703	0.675802	0.651449	0.866888	0	2.21636
	6	1.37771	1.27718	0.99262	0.722436	0	1.05592	0.58896	1.10832	1.2557	0.310888	0.04611	0.485063	1.37101	0.675047	0.477893	0.101231	1.0973	0.141387	0	0	2.06094	1.03246	1.15097	0.519345	0.691098	1.02664	1.53407	1.0819	0.880047	1.20076	0.835792	2.32081	0.648297	1.03336	1.04631	1.82412	2.24592	1.16585	2.74172	0.294275	1.52424	1.01192	1.30776	0.876592	0.712297	0.797917	0.033144	2.05078
	7	1.55188	1.39391	1.20414	0.78917	0.016779	1.3604	0.991915	1.01351	1.24166	0.303784	0.112394	0.472994	1.47908	0.680596	0.46105	0.154336	1.31026	0.249713	0	0	2.74198	1.28649	1.51948	0.362236	0.904853	1.27354	1.69087	1.0523	0.917637	1.44516	0.953724	2.41048	0.66708	1.04985	1.10299	1.97253	2.35683	1.3842	2.97707	0.441413	1.50687	1.28433	1.20245	1.01895	1.64247	0.728946	0.071023	1.86638
	8	1.81532	1.26052	1.27944	0.722545	0.055046	1.75971	1.09909	1.60078	0.912014	0.316004	0.178677	0.474612	1.64757	0.642921	0.444206	0.253488	1.37671	0.35804	0	0	2.17137	1.59566	1.92016	0.434587	1.11861	1.45311	1.7418	1.0227	0.90938	1.36468	1.20462	2.69888	0.570372	1.06638	1.15968	2.13793	2.22215	1.2504	3.17943	0.743438	1.24406	1.18568	1.05997	1.14871	4.23883	0.741279	0.108902	1.86802
	9	2.07875	1.12713	1.3404	0.677747	0.399558	2.17591	1.06761	2.18364	0.582369	0.328224	0.24496	0.477122	2.14096	0.692346	0.473825	0.363266	1.32008	0.466366	0	0	1.84471	1.9375	1.85425	0.55989	1.59651	1.42436	1.79273	1.02958	0.908096	1.3022	1.48621	2.99137	0.629204	1.14218	1.24998	2.32095	1.97233	1.22493	3.52531	1.04546	1.15576	1.08703	0.952297	1.15572	6.83519	0.804963	0.14678	2.09581
	10	2.20453	1.02836	1.66405	0.638407	0.650626	2.5365	1.09154	2.76208	0.509569	0.351726	0.319619	0.671465	2.55594	0.763547	0.518433	0.473044	1.27562	0.574692	0.032468	0	2.31092	2.14913	1.80419	0.625295	2.2065	1.34352	1.84366	1.05471	0.937693	1.44661	1.63742	2.99129	0.697494	1.31279	1.34287	2.5613	1.81925	1.29619	3.90707	1.34749	1.34672	1.22496	0.900315	1.16273	7.11124	0.868647	0.302666	2.46157
	11	2.28442	0.962294	1.54312	0.741572	0.699231	3.02815	1.15652	2.16858	0.679346	0.37554	0.407305	0.882861	2.43096	0.932425	0.570787	0.507014	1.25009	0.665148	0.088985	0	2.57793	2.25574	1.87215	0.670732	2.81648	1.3351	1.89459	1.07984	0.96729	1.59508	1.74517	2.53474	0.752696	1.48341	1.57797	2.78242	1.73782	1.32682	3.85161	1.34019	1.62896	1.5863	0.848333	1.25379	5.19589	0.977566	0.497888	2.32914
	12	2.36431	0.896224	1.51904	0.862577	0.659492	2.98673	1.211	1.82481	0.849123	0.389364	0.494991	0.895296	2.45082	1.07138	0.638081	0.51132	1.22827	0.742201	0.15519	0.017173	2.36689	2.21692	2.03104	0.731983	3.42646	1.37178	1.94552	1.10497	0.960508	1.78013	1.70954	2.6945	0.761096	1.77903	1.91974	2.9574	1.74697	1.33656	3.86874	1.3329	2.00979	1.94765	0.81224	1.36711	3.28054	1.14912	0.693109	2.61796
	13	2.47043	1.48101	1.51339	1.05494	0.555503	2.36864	1.25357	1.73077	0.849406	0.379573	0.582678	0.885123	2.69453	1.09065	0.705375	0.515627	1.21825	0.819253	0.232405	0.037469	2.25861	2.26028	2.06901	0.800422	3.22393	1.58882	1.95896	1.1891	0.927267	1.93631	1.60874	2.74629	0.697168	2.09738	2.26344	3.19155	1.85905	1.80255	4.17621	1.3256	2.08018	2.42954	0.779036	1.47312	3.24134	1.32067	0.88833	2.67449
	14	2.57656	2.3641	1.6018	1.19592	0.675904	2.88307	1.25645	1.72299	0.772004	0.369782	0.658603	0.795169	2.70582	1.12738	0.636642	0.543698	1.21403	0.896306	0.324472	0.108803	2.33872	2.2871	2.20845	0.884151	3.0214	1.66916	1.97238	1.27322	0.894027	1.88076	1.60902	2.73976	0.719248	2.39995	2.6142	3.53418	1.96389	2.38803	4.26359	1.41639	1.92289	2.96668	0.963234	1.57147	4.06205	1.44839	1.04032	2.49242
	15	2.71065	3.2472	2.02994	1.25985	0.872591	3.02741	1.18931	1.683	0.694602	0.366968	0.611041	0.694083	2.57766	1.19032	0.55717	0.586029	1.27063	0.973358	0.44275	0.294975	2.41206	2.19647	2.3106	0.977054	2.81887	1.54445	1.98581	1.35735	0.90957	1.92685	1.66995	3.4295	0.792934	2.667	2.96497	3.70354	2.05595	2.70944	4.02081	1.50719	1.89706	3.50383	1.63659	1.66037	4.88276	1.4258	1.16636	2.30277
	16	2.92864	3.22643	2.69123	1.29821	1.36009	2.83302	1.18226	1.61078	1.09721	0.368402	0.563479	0.842489	2.84725	1.28701	0.577685	0.62836	1.32724	1.27048	0.496588	0.481146	2.47571	2.18078	2.34055	1.04617	2.6144	1.74709	1.99924	1.4628	0.926432	2.59722	1.76077	3.62487	0.777087	2.93405	4.23484	3.62536	2.08809	2.9825	4.22678	1.59798	1.93507	4.3399	2.30994	1.70793	4.67733	1.40321	1.29241	2.60444
	17	3.14662	3.05502	2.65793	1.31954	1.82675	2.39955	1.35052	3.02416	1.57983	0.369836	0.515917	1.03248	3.17256	1.40619	0.693424	0.723544	1.33937	1.60428	0.36248	0.83548	3.38467	2.20708	2.47324	1.09678	2.40605	2.16796	2.01267	1.61092	0.909848	3.13942	1.87484	3.48719	0.741542	2.93096	5.6579	3.73496	1.94547	2.80904	4.73189	1.77757	1.96919	5.2258	2.22596	1.75548	4.30088	1.38064	1.41846	2.93072
	18	3.22295	2.89384	2.82996	1.38887	2.25767	2.11117	1.51375	3.36472	2.0374	0.36021	0.468355	1.02908	3.38995	1.4696	0.83621	0.865364	1.3484	1.93808	0.245639	1.24026	5.24459	2.1675	2.49446	1.09293	2.19771	2.39965	2.00303	1.75903	0.835928	3.00872	2.0031	3.09967	0.657294	2.84683	6.51781	4.05579	1.81135	2.70971	4.96479	1.95716	2.00213	6.06558	1.91477	1.75417	3.927	1.35844	1.53837	3.22668
	19	3.15761	3.08071	2.01849	1.47019	2.20618	2.25918	1.64834	2.63247	1.64336	0.349952	0.633658	0.987947	3.57471	1.51905	1.22917	1.00718	1.37111	2.27189	0.227475	1.52967	5.71081	2.13605	2.53924	1.03462	1.98936	2.58405	1.97032	1.90715	0.762008	2.82326	2.14555	3.36645	0.63047	2.81087	6.81459	4.25038	1.72581	2.92915	5.12964	2.13675	2.12601	5.33746	1.64948	1.74643	3.64057	1.33625	1.65214	3.32215
	20	3.09228	3.26757	1.86935	1.70362	1.87328	2.28707	1.77976	2.17663	1.24932	0.342814	0.858091	1.14059	3.69056	1.54184	1.62213	1.22202	1.39761	2.62822	0.210153	1.4345	4.93818	2.11513	2.69091	0.995447	1.99865	3.22516	1.9376	2.00785	0.797553	2.38827	2.11082	3.86238	0.724874	2.93543	7.07837	4.33274	1.64689	3.0928	4.91191	1.9605	2.26404	4.60934	1.5372	1.73838	3.35414	1.31406	1.76592	2.87505
	21	3.37658	3.36519	2.00799	1.89878	1.87291	2.33069	1.8402	1.93396	0.994443	0.344102	1.08252	1.33683	4.05165	1.55352	1.5048	1.53075	1.44766	3.11972	0.211771	1.33933	4.12499	2.30213	2.48716	0.980878	2.11674	3.60477	1.90489	2.08483	0.867069	2.06103	1.84829	4.44717	0.75969	3.06	7.14421	4.67155	1.71703	3.13832	4.80361	1.78425	2.06311	4.00454	1.42492	1.73011	3.00633	1.34439	1.8797	3.34964
	22	3.77743	3.10588	2.17263	1.94088	1.95806	3.18761	1.90065	1.90443	1.29618	0.34539	1.30696	1.23097	4.6105	1.52081	1.15057	1.83948	1.51152	3.61122	0.213389	1.40857	3.28341	2.45476	2.76047	0.975359	2.23484	2.93836	1.87218	2.16182	0.960188	2.16478	1.78701	4.95681	0.746451	3.18834	7.21006	5.18987	1.78718	3.17672	5.13303	1.608	1.91358	3.89299	1.54711	1.74355	2.41297	1.38482	2.0198	3.24741
	23	4.17827	2.84657	2.45117	1.92242	2.29063	3.88746	2.09784	1.78061	1.59793	0.332575	1.4204	1.04765	4.58482	1.44603	0.944445	2.11931	1.54198	4.10272	0.234197	1.55089	3.27183	2.37444	3.22967	0.984925	2.35294	2.84636	1.83946	2.23881	1.17919	2.30746	2.06114	4.67596	0.762617	3.31837	6.77952	5.81727	1.8808	3.20652	5.81114	1.97011	2.82505	3.78145	1.7735	1.81312	1.81962	1.42524	2.2038	3.21969
	24	4.21869	2.90808	2.91117	1.81314	2.47272	4.13339	2.30435	1.67942	1.71364	0.310145	1.41276	1.03655	4.41468	1.30815	1.14229	2.34396	1.53601	4.59422	0.256314	1.67022	3.71297	2.346	3.57697	1.00873	2.79025	3.61598	2.19706	2.21339	1.3982	2.58816	2.30638	3.57315	0.786822	3.44085	6.21361	6.50416	1.97603	3.08531	7.01232	2.33223	3.71975	3.78928	1.96793	1.88269	1.44358	1.42478	2.3878	3.66066
	25	4.25911	3.51254	3.1549	1.85151	2.4479	3.94161	2.29837	1.60085	1.51452	0.287714	1.40511	1.07532	5.06789	1.31204	1.34013	2.56862	1.52952	4.89692	0.22707	1.66315	4.5776	2.33692	4.71261	1.06388	3.22757	3.49257	2.55465	2.18796	1.50111	2.75589	2.4881	3.18706	0.812133	3.52185	5.91945	6.39858	2.12668	2.85695	7.05185	2.69435	4.52227	3.99911	1.98653	1.93415	1.43531	1.40182	2.57179	4.07486
	26	4.36298	4.11698	2.67859	1.98832	2.64453	3.43987	2.24881	1.8115	5.24459	0.34231	1.39747	1.1767	5.66907	1.41043	1.87919	2.6749	1.52197	4.9479	0.187292	1.65608	5.61868	2.14745	4.08666	6.68928	3.66488	2.77379	2.91224	2.16254	1.51004	2.56585	2.65801	2.90941	0.875583	3.60285	5.98764	5.96279	2.2887	3.06226	6.31695	3.0685	4.94701	4.20895	2.00514	1.98517	1.42705	1.37885	2.79237	4.16996
	27	4.65717	4.37016	2.53459	1.77342	2.94337	3.85857	2.63851	1.95115	5.71081	0.403702	1.46952	1.29839	6.11416	1.5233	2.47674	2.42604	1.5432	4.99888	0.208149	1.63532	4.68134	2.0092	2.74589	7.3819	3.92353	2.5923	3.26984	2.17244	1.51896	2.50468	2.79251	2.87739	1.05344	3.58567	6.02094	5.21874	2.44403	3.43875	5.50375	3.44265	4.23841	4.29683	2.12184	1.9851	1.38178	1.4998	3.1227	3.44608
	28	4.95137	4.32754	2.78706	1.47059	2.95924	4.20491	3.19616	2.01983	4.93818	0.459578	1.92007	1.33803	6.20919	1.63979	2.57418	2.17719	1.70107	5.04986	0.252191	1.60601	3.13526	1.93314	3.20403	7.69069	3.82484	2.54513	3.62743	2.25299	1.89629	2.81027	2.90781	3.68097	1.17753	3.50712	5.60068	4.37984	2.59682	4.21412	4.67098	3.81679	4.10089	4.28203	2.29986	1.96036	1.30537	1.7955	3.45303	2.83573
	29	5.08459	4.28491	2.89176	1.59198	2.94915	4.00839	3.26419	2.26117	4.12499	0.498291	2.37062	1.34804	5.92823	1.51518	2.03259	1.97016	1.85622	5.10084	1.59798	1.56739	3.56104	1.99364	3.63089	7.99949	3.72616	3.80855	3.94125	2.33354	2.29409	2.97628	2.93993	3.43583	1.24385	3.4401	5.18043	4.45904	2.68006	5.0604	6.15028	3.47597	5.04205	4.26723	2.43586	1.97279	1.22895	2.0912	3.78336	3.32596
	30	5.05683	3.85238	2.79098	1.6887	2.90064	2.67721	3.02832	2.24272	3.28341	0.537005	2.82117	1.29764	5.70118	1.43969	1.51902	1.98906	1.88905	4.73984	1.77757	1.41717	4.40936	2.05546	3.90251	7.96376	3.62747	4.76247	4.2113	2.4141	2.53387	2.78334	3.00118	2.94968	1.27004	3.51142	5.34911	4.73498	2.72012	4.86422	7.18447	3.13514	5.68749	4.21682	2.06761	2.04795	1.26469	2.45207	4.05722	3.43708
	31	5.02906	3.2639	2.71955	1.68674	2.87734	3.32834	2.81037	1.96449	3.27183	0.520127	3.27172	1.2231	5.4957	1.56072	2.12619	2.00795	1.92188	4.21404	1.95716	1.26694	4.0899	2.05444	3.85939	7.41126	3.50989	4.47841	4.48134	2.38335	2.46978	2.57686	3.26635	2.75867	1.28018	3.58275	5.75338	4.5301	2.7936	4.59622	6.43816	2.79432	5.96007	4.15217	1.69937	2.12891	1.34529	3.00033	3.93577	3.86171
	32	5.29223	2.67542	2.94974	1.71669	2.88206	3.61807	2.6096	2.34649	3.71297	0.460894	3.25772	1.18281	6.75545	1.74548	2.73335	2.02559	1.90776	3.68825	2.13675	1.77849	3.61475	2.04684	2.92263	6.85875	3.38284	4.24615	4.75139	2.29696	2.40569	2.33882	3.50653	2.6654	1.42275	3.6535	5.95731	4.26111	2.8991	3.92271	5.69119	2.6892	5.83667	4.08751	2.00013	2.28726	1.42588	3.54859	3.81432	3.69457
	33	5.65237	2.63803	3.37643	1.79454	2.90843	3.80018	2.48495	2.43356	4.5776	0.401661	3.17404	1.15764	7.33532	2.02583	3.68204	2.02451	1.8866	3.16245	1.9605	2.85726	3.97324	2.03805	2.61858	6.79495	3.2558	4.09158	5.02143	2.21057	2.81362	2.17229	3.37197	2.84345	1.55226	3.72377	5.80065	4.29668	2.7897	3.23609	4.94324	2.58407	5.37388	4.37771	2.87431	2.44561	1.42675	4.02825	3.69288	3.11069
	34	6.01252	2.67175	2.70858	1.86446	2.94255	4.28434	2.47251	2.22569	5.61868	0.441164	3.09036	1.20317	4.40622	2.09969	4.8493	2.02343	1.96386	2.63666	1.78425	3.93604	4.38383	2.06074	3.15941	7.09768	3.12876	3.56812	5.29148	2.12418	3.39012	2.15772	3.23741	3.35515	1.58716	3.79404	5.64399	4.3513	2.36359	2.50909	4.30086	2.47895	4.56779	4.7137	3.74849	2.49824	1.41733	3.51334	3.57143	2.94608
	35	5.62625	2.70864	2.92175	1.92911	3.13743	3.94093	2.41862	2.80375	4.68134	0.492635	3.00668	1.28297	2.57885	2.03588	5.69651	2.02235	2.07988	2.65447	1.608	3.20826	4.65902	2.14494	4.30728	7.40041	2.96357	2.79872	5.59907	2.14325	3.91552	2.30526	3.50745	2.98164	1.59734	3.84163	5.36242	3.6803	2.08804	2.24154	3.72886	2.41454	3.56405	5.07657	3.1777	2.51882	1.42579	2.99844	3.77097	2.55253
	36	5.23997	2.79789	3.19854	1.84543	3.25303	3.85716	2.26707	3.02843	3.13526	0.530776	3.00185	1.23912	2.33224	2.10291	5.22347	2.11412	2.18603	2.67228	1.97011	2.48049	4.87503	2.29915	3.23894	7.78974	2.79839	2.8769	5.90667	2.16232	4.10367	2.76746	3.77749	3.2002	1.57209	3.88921	5.08084	3.0453	2.16738	2.73207	3.69016	2.35013	3.61449	5.88292	2.60691	2.52257	1.72913	2.48353	3.97051	3.84131
	37	5.0507	2.88713	3.67123	1.72466	3.14666	3.692	2.18212	2.89972	3.56104	0.520593	3.05767	1.12957	2.28038	2.20264	4.75043	2.20888	2.28457	2.6901	2.33223	1.94468	4.14401	2.2342	3.0991	8.20903	2.6332	3.16699	6.21426	2.18138	4.29183	3.04897	4.26264	4.00224	1.70533	3.90821	4.84237	2.98611	2.30952	3.05394	3.7848	2.28571	4.05331	6.68928	2.28783	2.50696	2.03247	2.37058	4.17005	4.39605
	38	5.45244	3.01287	3.60126	1.5168	3.14372	3.16984	2.37841	2.57727	4.40936	0.51041	3.11349	1.37987	2.33671	1.95535	4.05824	2.30364	2.51088	2.70791	2.69435	1.63284	3.49667	2.20444	3.2695	8.62832	2.4881	2.94473	6.52185	2.25687	4.36709	3.00926	4.76213	5.65786	1.92662	3.89386	4.62784	2.9698	2.71688	3.2134	3.78156	2.50991	4.08906	7.3819	2.26239	2.49768	2.31161	2.31717	4.36959	3.40273
	39	5.85418	3.2618	2.80472	1.35258	3.23386	2.76533	2.5877	2.16695	4.0899	0.507022	3.16932	1.83911	2.59719	1.99863	3.30442	2.19263	2.91873	2.74722	3.0685	1.321	3.47697	2.35371	3.42775	8.01453	2.38318	2.80109	6.82944	2.44519	4.34076	3.32305	4.1883	4.75526	1.93597	3.87951	4.2578	3.27506	3.08327	2.92709	3.64913	2.7341	4.04044	7.69069	2.23695	2.52094	2.50901	2.26377	4.40322	2.5415
	40	5.95837	3.51073	2.17661	1.36285	3.21546	2.27917	2.93666	1.66875	5.7586	0.50941	3.25095	1.81337	2.82178	3.20417	2.74585	2.05223	3.24951	2.84028	3.44265	1.91774	3.44372	2.45254	4.09364	7.3039	2.27826	2.9719	7.11553	2.63352	4.31443	4.21361	3.46115	3.27887	1.9331	4.19906	3.49898	3.55237	3.0092	2.39166	2.99991	2.95829	4.73653	7.99949	2.21019	2.54421	2.70641	2.43327	4.41315	2.73703
	41	5.76502	3.41138	2.61261	1.38074	3.1772	2.10075	3.28563	1.74723	5.52308	0.511798	3.40571	1.48048	2.50425	3.78522	2.52572	1.91183	3.36189	2.93334	3.81679	2.59019	3.34726	2.50604	3.79022	6.6927	2.17334	3.00349	7.38011	2.82184	4.05192	4.65851	2.5826	3.34786	2.08061	4.54644	2.74015	3.69924	2.93514	1.9686	2.72746	3.16149	5.46836	7.96376	2.18331	2.62401	2.95028	2.70892	4.42307	3.31571
	42	5.57166	2.78962	2.50507	1.41007	3.30242	2.38519	3.62894	1.79783	5.12229	0.492035	3.56048	1.3354	2.52206	3.42953	2.30559	1.93586	3.51136	3.0264	3.47597	2.94456	3.3804	2.31669	3.61267	7.14221	2.0669	2.82627	7.64468	2.80561	3.76915	4.43491	1.66911	3.16696	2.16998	4.58734	2.79693	3.79418	2.65295	1.57843	3.02017	3.36469	4.85829	7.41126	2.28168	2.71298	3.26384	2.98457	4.433	3.2871
	43	5.18296	6.68928	2.37697	1.44074	3.36413	2.13607	3.97213	1.82055	4.72151	0.468812	3.71524	1.31984	3.19289	3.28902	2.2435	2.00593	3.96502	3.11946	2.1052	2.79001	3.83472	2.26698	4.74087	7.59172	1.95971	3.24151	7.90926	2.6871	3.66435	4.08591	1.35642	4.22657	2.14614	4.13787	2.91645	3.72028	2.36625	1.96432	3.0862	3.56789	4.3565	6.85875	2.58045	2.72634	3.57741	3.23194	4.47025	2.1754
	44	4.72913	7.3819	1.95949	1.47231	3.28825	2.15257	3.62844	1.81469	4.10621	0.46537	3.87001	1.50461	3.08451	3.29198	2.18952	2.076	4.41868	3.14922	2.15108	2.63546	3.97685	2.36621	2.90093	7.75751	1.85251	4.05173	8.17383	2.5686	3.94513	3.56373	1.244	7.29767	2.11172	3.6884	2.90772	3.81206	2.28109	2.40921	3.0011	3.53329	4.68483	6.79495	2.87921	2.67984	3.8561	3.44915	4.51661	2.12554
	45	4.27531	7.69069	1.94848	1.56317	3.24441	2.13967	3.18424	1.61508	3.41941	0.546703	3.95091	1.83963	2.39172	3.89573	2.06636	2.22501	4.688	3.1315	2.23244	2.11964	3.36971	2.26594	1.90864	7.10367	1.74531	4.79202	8.43841	2.45009	4.22591	3.71749	1.218	4.74591	2.06936	3.73978	2.80279	4.30145	2.22542	2.29725	2.37782	3.49869	5.00118	7.09768	3.00274	2.65098	4.10863	3.66635	4.56297	2.63202
	46	4.27339	7.99949	2.7488	1.66885	3.22386	1.99546	3.05166	1.22172	2.73262	0.628036	4.02846	1.81032	2.75174	4.64968	1.88345	2.4099	4.94895	3.11379	2.41081	1.53814	2.857	2.22639	1.73578	6.44983	1.86852	5.51483	8.37488	2.81202	4.0086	4.73154	1.23128	3.28698	2.08037	3.88222	2.80712	4.78444	2.08209	2.2442	1.61998	3.46409	5.27285	7.40041	3.09442	2.67346	4.36117	3.77923	4.60932	2.17792
	47	4.27148	7.96376	2.45034	1.65033	3.28593	1.94574	3.0143	1.51476	2.53599	0.799568	4.10601	1.48415	3.34254	4.11615	1.85865	2.59479	4.81242	3.09607	2.4307	1.24637	2.51744	2.3973	2.10342	6.4182	1.99173	6.26135	8.31134	3.17394	3.58836	4.93084	1.24712	3.07245	2.1052	3.94016	3.21205	5.25568	1.91198	2.47915	1.67096	3.28619	5.79151	7.78974	3.10082	2.69594	3.89727	3.6371	4.68243	1.28286
	48	4.27414	7.41126	1.24656	1.65011	3.35013	1.77704	3.02579	1.56114	2.59612	1.05655	4.18355	1.37798	3.216	3.77484	2.97224	2.75272	4.57922	3.07835	11.3298	1.60652	2.34283	2.52671	1.98002	7.21617	2.11493	6.56649	8.24781	3.53586	3.24975	4.17368	1.26449	2.94551	2.15108	3.80796	3.61699	5.28364	1.8347	2.63459	1.72266	3.1083	6.86592	8.20903	2.91531	2.77037	3.18537	3.49496	4.77158	1.15621
	49	4.29054	6.85875	1.41121	1.72311	3.30068	1.78955	3.0625	1.36086	2.65626	1.31353	4.26127	1.46644	3.07854	4.20245	4.08584	2.8922	4.15103	3.19148	12.0892	1.96667	2.40388	2.63957	2.00311	8.01414	2.21006	5.10614	8.18428	4.06135	3.60502	3.65634	1.30147	3.22441	2.23244	3.67575	4.31256	4.67835	1.80534	2.60617	1.77722	2.9304	7.91678	8.62832	2.72981	2.84734	2.47347	3.32883	4.86073	1.24661
	50	4.30695	6.79495	1.61341	1.86774	3.37016	1.99684	3.0805	1.31734	7.69069	1.39567	4.33908	1.54629	2.91126	4.29227	3.75675	3.03168	3.61886	3.32642	12.8486	1.74882	2.45022	2.76909	2.2023	8.06185	2.24904	4.80361	8.12074	4.91395	3.96029	3.39879	1.3537	3.87307	2.41081	3.7718	5.05657	4.34401	1.85635	2.48408	1.75423	2.81382	8.93288	8.01453	3.06471	2.97516	2.38801	2.93875	4.94988	1.29965
	51	4.32732	7.09768	1.46789	2.11984	3.64353	2.02692	3.0834	1.94057	7.99949	1.44397	4.4169	1.61789	2.59607	3.8754	2.83068	3.10655	3.47093	3.46136	12.1169	1.35757	2.48003	3.06525	2.3817	7.60937	2.28802	6.23781	8.3146	5.76655	3.76043	3.43298	1.44511	5.07367	2.4307	3.93631	5.17334	4.31447	1.97228	2.2398	1.61491	2.69723	7.8151	7.3039	3.55573	3.13022	2.36127	2.54866	5.00635	1.28979
	52	4.35166	7.40041	1.07589	2.28652	3.75491	2.27447	3.2576	3.23054	7.96376	1.52356	4.49471	1.607	2.13297	3.51659	2.07451	3.11681	3.70726	3.59629	10.8883	1.08195	2.11265	3.52804	2.08365	7.15689	2.32699	6.1456	8.76585	6.61915	3.00543	3.75892	1.57571	4.58646	2.29211	4.07763	4.66289	4.48473	2.22285	2.27521	1.79812	2.58065	4.56344	6.6927	3.8962	3.16684	2.35976	2.15857	5.03014	1.2651
	53	4.37599	7.78974	1.01498	2.39626	3.77181	2.58946	3.64391	2.94538	7.41126	1.76483	4.53729	1.51019	2.00903	3.19647	1.72891	3.12707	4.10386	3.68156	9.65959	1.19179	1.39221	2.93313	1.74713	6.56865	2.30138	5.0358	9.21709	6.15273	2.25044	3.63434	1.65999	3.63952	2.42059	4.14164	4.19211	4.8326	2.64013	2.52505	2.19636	2.6654	3.18824	7.14221	3.73486	2.98233	2.62732	2.4019	5.05393	1.36328
	54	4.29483	8.20903	1.04465	2.76671	3.88524	2.82918	3.9221	2.41554	6.85875	2.00611	4.51382	1.35491	2.00918	3.17146	1.3833	3.15149	4.80095	3.46881	8.43092	1.30163	1.3135	2.50072	1.51599	5.94017	2.24347	5.05134	9.66834	5.02679	2.16561	3.09388	1.68471	2.70967	2.64679	4.20566	3.95944	5.48021	2.71235	2.30401	2.21147	2.75015	3.08418	7.59172	3.57353	2.7996	2.89488	2.7131	5.07772	1.358
	55	4.17851	8.62832	1.13964	3.20233	4.01766	2.67182	3.99084	1.64103	6.79495	2.08119	4.49036	1.13354	2.45337	3.22022	1.45635	3.1966	5.04933	3.25605	7.20226	1.32773	1.684	2.69255	1.53565	4.11644	2.18557	5.34821	10.1196	3.90086	2.15964	2.86312	1.68195	2.6017	2.57976	4.11644	3.72677	6.33762	2.116	1.87934	2.13079	2.83491	3.06629	7.75751	3.01065	2.65311	3.18492	3.0243	5.15261	1.52441
	56	4.06219	8.01453	1.16112	2.95611	4.19081	2.68268	4.16421	1.70247	7.09768	1.98084	4.46689	0.951378	2.64481	4.90711	1.58754	3.24171	3.453	3.0433	7.45068	1.3166	1.46791	2.59982	1.38191	3.95913	2.12766	4.21643	10.5708	2.77492	2.15029	2.89619	1.63339	2.71369	2.53139	3.95913	3.73732	5.49553	1.67656	1.90769	2.90144	3.90259	3.0867	7.10367	2.26932	2.50661	3.53987	3.2129	5.31265	1.80929
	57	4.12846	7.3039	1.00729	2.77874	4.24535	2.7989	4.68002	1.81926	7.40041	1.88049	4.45476	0.817336	1.73497	6.15025	1.65351	3.53973	1.93916	2.83055	8.06837	1.33086	0.931856	2.43083	1.27495	3.83896	2.24823	3.34585	9.90278	2.54429	2.13266	2.92098	1.60781	2.98108	2.60385	3.83896	3.81419	3.72643	1.75062	2.0287	3.30465	4.97027	4.84598	6.44983	1.63608	2.53142	3.89482	3.35134	5.47269	2.11526
	58	4.19473	6.6927	1.04484	2.87676	4.13683	2.78468	5.0291	1.99139	7.78974	2.42017	4.69205	0.723379	1.27008	5.61835	1.64396	4.39413	2.24009	2.55958	8.68606	1.48474	0.66214	2.5774	1.32662	3.92309	2.3688	3.5201	9.23472	2.31365	2.11503	2.93927	1.63279	3.26664	2.66686	3.92309	3.84962	3.36808	1.783	1.83516	2.2381	6.03795	7.07178	6.4182	1.59736	2.61511	4.06321	3.48978	5.63272	2.23466
	59	4.32066	7.14221	1.50884	3.03814	4.40933	2.15239	4.23881	1.25705	8.20903	3.10919	4.92935	0.68287	1.39845	5.13654	1.62485	5.24853	2.54102	2.21098	9.30376	1.63861	0.503397	2.71313	1.41476	4.00722	2.48937	3.43391	8.56668	2.08302	2.30925	2.98023	1.68024	4.07491	2.71727	4.00722	3.82979	3.59755	1.53047	1.64455	1.83849	6.3166	5.62748	7.21617	1.55863	2.6607	3.98287	3.55383	5.76616	1.78306
	60	4.62553	7.59172	1.68812	3.29455	4.85767	3.29603	3.45417	0.975515	2.84683	3.71953	5.16664	0.673708	1.62925	4.72988	1.41929	5.98046	2.64747	1.86238	9.92145	1.88426	0.418574	2.8387	1.74862	4.09209	2.58692	2.95705	7.89863	2.03765	2.60125	3.0376	1.79509	5.04248	3.06601	4.09209	3.86932	3.76863	1.28596	1.60059	2.43929	6.59524	3.70446	8.01414	1.55911	2.65815	3.90252	3.54813	5.81981	1.63578
	61	4.93041	7.75751	1.40216	3.43948	5.98561	3.81442	2.92887	1.14679	2.81087	3.8263	5.40394	0.709999	1.91264	3.97845	1.21373	6.27502	2.73021	1.51378	10.597	2.18726	0.356497	2.67742	1.95443	4.17744	2.63843	2.46699	7.23058	2.36281	2.87676	3.21902	1.93511	5.1706	3.56795	4.17744	4.6807	3.92175	1.41003	1.49081	2.80493	6.87388	2.23406	8.06185	1.58409	2.63719	3.96905	3.54243	5.87345	1.67207
	62	5.18494	7.10367	1.7723	3.5101	6.55129	3.38737	2.40356	1.1331	2.93543	3.93308	5.54966	0.756252	2.35423	2.99716	1.17856	6.56957	2.85568	1.16517	11.2828	2.45075	0.410919	2.50667	1.668	4.25958	2.68994	1.96814	6.6789	2.68797	2.95995	3.48314	2.18419	5.17537	3.23258	4.25958	5.49208	3.63684	1.5341	1.15617	3.01378	5.4723	0.878459	7.60937	1.60108	2.50266	4.1335	3.47016	5.92709	1.59814
	63	5.38913	6.44983	1.58872	3.41989	4.86695	1.86579	1.887	1.46222	3.06	3.90366	5.66307	0.818235	2.84786	2.84058	1.24169	6.66714	2.99624	1.07407	11.9686	2.23997	0.490304	2.36884	1.18599	4.3033	2.74145	1.60008	6.24359	3.01313	3.04314	3.28684	2.41485	4.83802	2.78132	4.3033	5.38506	3.25807	1.306	0.760802	2.79337	4.07073	0.794001	7.15689	1.52229	2.36813	4.29795	3.2581	5.98703	1.40622
	64	5.59332	6.85875	1.21345	3.28947	4.39917	1.98489	1.37125	2.13415	3.18834	3.71401	5.77648	0.84265	3.5729	2.89017	1.30522	5.38582	3.00053	1.08597	12.6544	2.0292	0.507527	2.37724	1.1238	10.5708	2.83702	1.26472	5.80829	3.32766	3.49168	2.80834	2.51657	3.81821	2.22216	4.34702	4.91068	3.10548	1.04515	0.256771	2.46564	2.66915	0.745561	6.56865	1.4435	2.54017	3.88003	3.04604	6.09109	1.10224
	65	5.80471	6.79495	1.92398	2.83724	5.28314	1.37189	1.91354	2.00629	3.31837	3.52437	5.88989	0.802363	3.98207	2.67515	1.37016	4.10449	2.90892	1.09786	13.3401	1.97257	0.516461	2.40662	1.32886	9.90278	2.95461	1.49306	5.37298	3.63688	4.34617	2.78289	2.61316	3.70505	2.02332	4.74547	4.54515	2.98306	1.05609	0	1.98968	2.74905	0.869206	5.94017	1.42275	2.77183	3.28956	2.8351	6.19515	0.851708
	66	6.01851	7.09768	3.03044	2.52735	5.5937	0.723819	2.70642	1.83673	3.44085	3.30393	5.87402	0.800965	3.82269	2.50431	1.43511	2.87296	2.99538	1.10976	13.8207	2.04806	1.04594	2.20477	1.54131	9.23472	3.0722	1.67866	4.93767	3.9461	5.20066	3.01228	2.63271	3.68996	2.47308	5.44797	4.37555	3.30788	1.13141	0	1.59416	2.82895	0.915429	5.31169	1.45175	2.90081	2.69909	2.63179	6.29921	0.695177
	67	6.23229	7.40041	1.18026	2.78681	5.69948	0.957996	2.45296	1.62549	3.52185	3.075	5.69008	0.87277	3.93339	2.51018	1.5818	3.18508	3.31332	1.12166	14.2785	2.12355	1.60796	2.06881	1.83192	8.56668	3.18979	1.69333	4.50237	4.25532	4.63272	3.28689	2.65226	3.62558	2.66711	6.15047	4.20595	3.66066	1.09146	0.024655	1.52042	2.90886	0.751508	5.51294	1.48075	2.9405	2.57468	2.42848	6.40327	0.607375
	68	6.27524	7.78974	0.907225	2.74471	4.84267	0.859043	1.7556	1.61566	3.60285	2.83229	5.50613	0.90638	4.23233	2.668	1.74831	3.4972	3.70597	1.15921	3.92274	2.07804	1.47688	1.99076	1.78846	5.90667	2.99997	1.69516	4.98736	4.08838	3.84927	3.58479	3.1732	3.42982	2.68289	5.85502	4.17467	3.63462	1.00262	0.064252	1.53984	3.33375	0.787529	5.76447	1.56725	2.98674	2.47851	2.22517	6.44632	0.656435
	69	6.31818	8.20903	0.857947	2.25028	4.19756	0.737724	1.60744	1.81663	3.58567	2.47594	5.32219	0.861215	2.98301	3.05373	1.75569	3.80932	4.28822	1.19677	7.3039	2.03254	1.35043	1.91147	1.64176	6.21426	2.81014	1.67773	5.47235	3.92144	3.27595	3.48404	3.69415	2.99331	2.75986	5.55957	4.1434	3.60442	0.944416	0.413629	1.69901	3.75864	1.17081	6.11613	1.65374	3.05459	2.40776	2.10006	6.48936	0.654864
	70	6.12511	8.62832	0.808205	2.00114	4.14523	0.655984	1.83196	2.22841	3.50712	2.11959	5.21076	0.862645	1.54317	3.2558	1.51443	4.44471	4.77765	1.23432	6.6927	2.04655	1.29818	1.87023	2.25028	6.52185	2.62032	1.522	5.95734	3.75451	3.29103	3.19569	3.36674	2.41391	2.8243	5.9193	4.0114	3.50779	0.907005	0.863684	2.11699	4.18354	1.25787	7.24374	1.82853	3.12244	2.53395	1.98036	6.5324	0.685676
	71	5.22397	8.01453	0.816415	1.91553	4.13859	0.663337	1.64115	1.31959	3.4401	1.84001	5.58272	0.969692	2.68394	3.33543	1.27317	5.10166	4.64829	1.27188	7.14221	2.13	1.23448	1.90343	2.07612	6.82944	2.46486	1.27408	6.44233	3.69029	3.3061	3.06901	2.98278	2.11655	2.43243	7.0434	3.82343	3.45768	0.911996	0.856899	2.7075	3.66311	0.999315	8.37135	2.10633	3.43219	2.66014	1.86065	6.57545	0.769845
	72	4.32283	7.3039	0.853696	2.0055	4.17307	0.671095	1.01696	0.924783	8.24781	1.66118	5.95468	1.06149	3.24833	3.26405	1.44761	5.7586	4.51894	1.38122	7.59172	2.21345	1.0848	1.9136	1.8833	7.11553	2.37814	1.49139	6.92732	3.83153	3.38673	3.01163	3.04885	1.8803	2.25873	8.1675	3.6343	3.7565	0.961231	0.797512	2.62124	3.14268	0.625726	9.50517	2.38413	3.76009	2.66172	1.86509	6.47243	0.828041
	73	3.79785	6.6927	0.848291	2.13936	4.29693	0.745559	0.614231	1.044	8.18428	1.48235	6.32664	1.11516	2.37178	3.15493	1.63244	5.52308	4.19408	1.67002	7.75751	2.38234	0.983452	1.91804	1.84881	7.38011	2.29143	1.82501	6.65206	3.97276	3.50144	2.93972	3.17922	1.6967	2.63047	7.16299	3.44227	4.05914	0.861111	1.03553	2.36579	2.62225	0.160901	10.6545	2.0715	3.77637	2.35176	1.91271	6.34854	0.820137
	74	3.64904	7.14221	0.824952	3.68439	4.45312	0.834955	0.568302	1.12199	1.85224	1.34108	6.6986	1.06413	2.39188	3.44637	1.7108	5.12229	3.86487	1.95883		2.55835	1.10763	1.93596	1.89562	7.64468	2.20471	1.41018	5.61655	4.114	3.62948	2.86215	3.0904	1.58655	3.92274	5.9811	3.25023	4.3796	0.520363	1.33317	2.19106	3.51698	0	11.8038	1.70966	3.60799	2.0418	1.96033	6.22466	0.749916
	75	3.50022	7.59172	0.885692	4.49419	4.76201	0.890343	0.529026	1.2041	1.73859	1.21189	6.42832	0.723185	3.24679	3.70239	1.70582	4.72151	4.55085	2.24764		2.65524	1.21192	1.90428	1.43825	7.90926	2.21271	1.05795	4.58105	3.79806	3.99762	2.8464	2.95101	1.6042	6.07206	5.41837	3.05013	4.5848	0.265866	1.96619	2.08969	4.4117	0	11.4716	1.28186	3.68929	1.87645	2.01288	6.10077	0.711858
	76	3.76049	5.80758	0.899475	2.36309	5.02605	0.744515	0.50715	1.29032	1.68728	1.08607	6.02283	0.468452	2.11081	3.81674	1.70073	4.10621	5.45056	2.53644		2.62555	1.25155	1.83175	1.15053	8.17383	2.26806	0.956099	3.54554	3.25354	4.36575	2.85236	2.98039	1.718	4.53939	5.8463	2.84941	4.41537	0.236945	2.3139	2.28172	5.30643	0	9.38005	0.748535	4.2878	1.88282	2.06949	6.12157	0.784083
	77	4.15711	5.91489	0.913262	1.1012	5.1929	0.912734	0.500789	1.3793	1.69833	0.998407	5.61734	0.479543	0.311206	3.8784	1.69502	3.41941	5.29601	2.77474		2.59585	1.27505	1.67146	1.31275	8.43841	2.32342	0.864134	2.51004	2.70902	4.61272	3.10246	3.06602	1.93952	1.77939	6.27422	2.83738	4.09383	0.236759	1.93884	2.55666	4.76734	0	7.28849	0.215206	4.85557	1.88918	2.1261	6.19059	0.938349
	78	4.55373	6.07992	0.86471	1.14313	5.6645	1.04093	0.570066	1.53194	1.85869	0.91074	5.21185	0.474223	0.124031	3.86104	1.6893	2.73262	4.63133	2.97515		2.40092	1.25984	1.52153	1.25725	8.37488	2.37877	0.786998	1.47453	2.1645	4.71003	3.42965	3.26057	2.52765	1.66368	6.53727	2.96686	3.40723	0.376651	1.6968	2.956	4.22825	0	7.03743	0.088771	4.13253	1.98449	2.21421	6.25961	0.94704
	79	4.38931	6.32433	1.0009	1.25159	6.35773	0.971938	0.637859	1.74825	1.34014	0.841746	5.14135	0.412205	0	4.18727	1.50017	2.53599	3.77206	3.17556		2.17595	1.38556	1.39854	1.49094	8.31134	2.32913	0.977069	1.62202	2.25707	4.80733	3.44538	3.50461	2.90061	1.68264	6.77034	2.97214	3.00891	0.508636	1.64222	2.97713	3.68917	0	7.87392	0.036315	3.40948	2.13235	2.35955	6.32863	0.983927
	80	4.22488	6.56873	1.07572	1.40441	6.57373	0.756167	0.683885	2.2311	0.821586	0.800137	5.37793	0.379638	0	4.74256	1.24379	2.59612	2.73441	3.37597		1.97269	1.76964	1.38491	2.06383	8.24781	2.27949	1.34528	1.76951	2.34964	4.83935	3.37327	3.80063	3.045	2.01908	6.93655	2.52204	3.1391	0.524647	1.58663	2.74615	2.66412	0	8.71042	0	2.93269	2.28021	2.5049	6.21147	1.01783
	81	3.93922	5.9257	1.0399	1.61074	6.57273	0.771373	0.729911	1.93765	0.917552	0.758528	5.6145	0.461926	0	4.99206	0.928368	2.65626	2.00387	3.57639		1.81827	2.00361	1.39257	3.0485	8.18428	2.22985	0.788288	1.917	2.4422	4.85912	3.47836	4.12784	3.02099	2.01032	6.9523	2.07195	3.66537	0.540657	1.5302	2.85598	1.63908	0	9.92181	0	2.55123	2.27584	2.639	5.98261	0.960473
	82	3.28985	5.08227	1.16213	1.83044	5.48779	1.51905	0.712034	0.867888	1.16715	0.747514	5.85107	0.531187	0	5.16511	0.485774	2.73046	1.79723	3.65014		1.66386	2.02315	1.32947	2.19979	1.85224	2.26281	0	2.06448	2.49572	4.84075	3.62775	4.36158	2.94328	1.57352	6.96804	2.09292	4.75746	0.295276	1.54251	3.05103	0.614035	0	11.2269	0	2.42948	2.23342	2.71454	5.75375	1.04445
	83	2.64048	4.80895	1.24161	2.28481	4.85395	2.48454	0.691317	1.16649	1.41675	0.74783	5.92783	0.542546	0	5.27712	0.04318	2.81561	1.65231	3.70279		1.74967	1.8798	1.04346	1.68955	1.73859	2.46098	0	2.21197	2.47114	4.69944	3.82609	4.52264	2.93505	1.36891	6.70636	2.19241	4.55746	0.038276	1.58729	3.14519	0.409357	0	12.532	0	2.66842	2.19099	2.79009	5.52488	1.13259
	84	2.3936	6.67356	1.31979	2.53326	4.99345	0.756016	1.05288	1.26602	1.23038	0.734964	5.42925	0.554383	0	5.4308	0	2.90076	1.72958	3.75544		1.90754	1.55319	0.585503	1.57454	1.68728	2.65916	0	2.23177	2.44656	4.55813	4.03517	4.69521	3.27999	1.27427	6.36145	2.3383	2.90386	0	1.59522	3.05112	0.204678	0	10.3639	0	2.87303	2.30308	2.86563	5.32475	1.28526
	85	2.54921	8.53816	1.17391	1.95804	5.14459	0.4781	1.48135	1.16649	1.03119	0.4914	4.93067	0.568668	0	5.75117	0	2.94444	1.83289	3.80808		2.03639	1.35268	0.419172	1.94077	1.69833	2.85733	0	2.12388	2.42199	4.79488	4.02622	4.87928	3.64205	2.32167	6.0096	2.53059	3.9364	0	1.59457	2.20409	0	0	8.09353	0	2.81664	2.41971	3.02989	5.15337	1.87829
	86	2.70482	5.80758	1.52601	1.25448	5.30253	0.818511	1.40734	1.35501	0.816999	0.247837	4.43209	0.583141	0	5.96462	0	2.94114	2.3096	3.82847		2.06845	1.26424	0.339936	2.65451	1.70195	2.79805	0	2.01598	2.45977	5.25218	3.97574	5.25919	3.78232	3.27707	5.63463	2.69691	7.35661	0	2.47064	1.70501	0	0	6.21031	0	2.76026	2.5235	3.1971	4.98198	3.72824
	87	2.95204	5.91489	1.43247	0.358423	5.2458	1.26161	1.16106	1.00568	0.512797	0.082795	3.93351	0.598737	0	6.01767	0	2.93784	2.78631	3.65531		2.10052	1.35106	0.391899	2.18157	1.69602	2.61005	0	1.90809	2.52874	5.70027	4.28316	5.8909	3.49779	3.00866	5.25967	2.70734	6.62635	0	3.28079	1.72784	0	0	6.64967	0	2.77302	2.55018	3.3643	4.81059	2.91947
	88	3.2298	6.07992	1.40086	0	5.59575	0.852648	1.09289	0.118483	0.208595	0.046755	3.91573	0.620325	0	6.04725	0	3.00132	3.75883	3.48215		2.13313	1.56054	0.400223	1.04716	1.72417	2.42205	0	1.8002	2.5977	5.80758	4.64886	5.79495	4.27386	2.40901	5.27676	2.71776	2.99073	0	2.63904	1.73628	0	0	7.08903	0	2.80158	2.57686	3.68212	4.62085	1.80048
	89	3.50757	6.32433	1.76091	0	8.24927	0.772908	1.12566	0.039494	0	0.010715	3.94373	0.684857	0	6.06116	0	3.17609	4.77857	3.30899		2.16599	1.41538	0.438611	1.03029	1.80915	2.23404	0	1.69231	2.66667	5.91489	4.46335	4.48624	4.53552	1.25729	5.46812	2.8886	1.71709	0	2.08452	1.73514	0	0	7.23991	0	2.87222	2.62855	4.04386	4.40053	1.2456
	90	3.85252	6.56873	1.94121	0	8.73876	1.0001	0.940243	0	0	0	3.97173	0.71526	0	6.01436	0	3.35087	5.23297	3.13583		2.41	1.07679	0.675396	1.1428	1.95979	2.22729	0	1.7753	2.64778	6.07992	4.20268	3.47806	4.15336	0.787759	5.53488	3.10319	1.73179	0	1.86302	1.82614	0	0	6.76138	0	2.98302	2.73483	4.40559	4.18021	1.70274
	91	4.19748	5.9257	1.30442	0	6.2527	1.08756	0.562832	0	0	0	3.99974	0.445329	0	5.95238	0	3.83465	5.50969	3.02465		3.81539	0.621854	0.492987	1.20538	2.25488	2.22055	0	1.85829	2.62889	6.32433	3.82258	3.13106	4.37684	0.759643	4.91645	3.16631	1.5175	0	1.60695	1.94018	0	0	6.28285	0	3.09813	2.8411	4.6435	3.95988	2.81557
	92	4.47322	5.08227	0.665798	0	5.02649	0.08056	0.276118	0	0	0	3.98225	0.189456	0	5.74393	0	5.10811	4.97739	2.99612		5.22078	0.118448	0.007825	1.27579	2.28122	2.2138	0	1.94128	2.61	6.56873	3.42921	2.95813	4.76352	0.856435	4.29801	3.02747	1.2078	0	1.28367	1.83696	0	0	5.89559	0	3.22957	2.97473	4.79197	3.81719	2.43937
	93	4.54131	4.80895	0.768723	0	4.38176	0	0.111845	0	0	0	3.93551	0.091737	0	5.62511	0	6.38158	3.92501	2.96759		6.77127	0	0	1.86746	1.50134	2.23938	0	2.02427	2.62997	5.9257	3.67898	3.30739	5.24972	0.961585	4.22396	2.89067	1.45811	0	1.20527	1.65034	0	0	5.60498	0	3.36101	3.13734	4.94045	3.90738	2.19536
	94	4.6094	6.67356	0.692811	0	4.19508	0	0	0	0	0	3.88877	0	0	5.86478	0	7.1217	3.0194	2.93906		8.41244	0	0	1.9545	0.788799	2.32959	0	2.10726	2.72768	5.08227	3.98468	3.29479	5.71025	0.864456	4.49016	2.78036	1.88073	0	1.40114	1.13013	0	0	5.31436	0	3.79318	3.29995	5.01661	3.99756	2.54243
	95	5.03218	8.53816	0.400906	0	4.02036	0	0	0	0	0	3.84204	0	0	5.8003	0	5.55068	2.28853	2.91053		9.80992	0	0	2.27339	0.368106	2.41981	0	2.06997	2.82539	4.80895	3.79494	1.71417	7.68487	0.659986	4.72864	2.67004	2.18971	0	1.59934	0.636219	0	0	6.34446	0	4.2562	3.45516	4.9783	4.08775	3.48692
	96	5.80965	5.80758	0.121117	0	3.79505	0	0	0	0	0	3.68388	0	0	5.2796	0	3.97965	1.7809	3.10737		8.28322	0	0	3.10011	0	2.51003	0	1.91239	2.9231	6.67356	3.57358	0.311058	9.02198	0.209264	4.63445	3.12846	2.47435	0	1.79909	0.181777	0	0	8.06363	0	4.26319	3.6065	4.93999	4.15808	2.82627
	97	6.58712	5.91489	0	0	3.48445	0	0	0	0	0	3.27104	0	0	4.26304	0	2.47846	1.7835	3.39436		6.75651	0	0	3.95102	0	2.25594	0	1.7548	2.68964	8.53816	3.15608	0.150512	7.68049	0	4.54026	3.81437	2.06453	0	1.48375	0	0	0	9.7828	0	3.972	3.75784	4.96653	4.08944	2.67494
	98	6.36095	6.07992	0	0	3.07908	0	0	0	0	0	2.8582	0	0	2.91593	0	1.65231	1.906	3.68134		6.18228	0	0	3.41155	0	1.82969	0	1.59722	2.29061	7.25465	2.73041	0	7.54809	0	4.76457	3.61057	1.56212	0	0.983501	0	0	0	7.43881	0	3.83672	4.05242	5.2633	4.02079	2.96802
	99	5.80023	6.32433	0	0	3.67654	0	0	0	0	0	2.44536	0	0	3.23863	0	0.826153	2.69646	3.96833		6.42448	0	0	2.11678	0	1.40345	0	1.43963	1.89157	3.91803	2.6593	0	6.20114	0	5.26186	1.80529	0.789504	0	0.49115	0	0	0	4.25417	0	4.06121	4.37664	5.56006	3.95214	3.39938
	100	5.23952	6.56873	0	0	4.63215	0	0	0	0	0	2.03252	0	0	3.97878	0	0	3.48692	4.25532		6.66667	0	0	0.471698	0	0.977199	0	1.28205	1.49254	0.581395	2.59542	0	3.03951	0	5.75916	0	0	0	0	0	0	0	1.06952	0	4.28571	4.70085	5.85683	3.88349	3.45423
		single mitochondria
	distance from IBM to mitochondrial center in %	1	1	1	1	1	1	1	1	1	1	1	1	2	2	2	2	2	2	3	3	3	3	4	4	4	4	4	5	5	5	5	5	5	5	5	5	6	6	6	7	7	8	8	8	8	8	8	8
OPA1 si	1	0	0.189107		0.528169		0.102459	0.052029	0.301811	0	0	0.5		0.736842	0.559702	0.394477	0.184366	0.792253	0.431965		0.283688	0.672043	0	0.927562	0	0.255754	0.280505	0.984252	0.447604	0.598477	2.79961	0.989209	0.404858	1.10497	2.18121	1.24886	0.848083	0.446961	0.188324	0	0.190632	0	0	0.349162	0	0	0.428266	1.21704	0.531377
	2	0	0.351269		0.548712		0.167528	0.143301	0.415418	0	0	0.526338		0.952238	0.570312	0.39633	0.196739	1.01648	0.604593		0.312803	1.02438	0.00998	0.89989	0	0.27008	0.376482	0.952355	0.534751	1.10031	2.49116	1.07445	0.50621	1.14163	2.2471	1.24345	0.957707	0.436284	0.517006	0.197527	0.200937	0.122436	0.019562	0.601065	0.02087	0	0.505651	1.32648	0.707281
	3	0	0.513431		0.569255		0.232597	0.234573	0.529026	0	0	0.552676		1.16763	0.580922	0.398182	0.209112	1.24071	0.777221		0.341918	1.37671	0.01996	0.872219	0	0.284406	0.47246	0.920459	0.792807	1.60214	2.1827	1.15968	0.607562	1.17829	2.32351	1.23805	1.06733	0.425606	0.894273	0.395055	0.211242	0.244873	0.039124	1.1463	0.04174	0	0.583037	1.43592	0.883186
	4	0	0.675593		0.589798		0.297666	0.325845	0.642633	0	0	0.579014		1.38303	0.591533	0.400035	0.221486	1.46493	0.949849		0.371032	1.72905	0.029939	0.941806	0	0.298733	0.474493	1.05917	0.929351	2.02128	2.20837	1.24238	0.708914	1.21495	2.49893	1.24941	1.18636	0.525268	1.40758	0.592582	0.228297	0.367309	0.088973	1.98488	0.06261	0.020283	0.653946	1.53752	0.884013
	5	0	0.837755		0.610341		0.362735	0.417117	0.864288	0	0.268308	0.665634		1.59843	0.602143	0.419409	0.224629	1.68916	1.12248		0.416801	2.08139	0.039919	1.16052	0	0.350787	0.445211	1.21819	0.858744	2.26817	2.74634	1.29887	0.793873	1.31598	2.61246	1.28035	1.31389	0.703087	1.59646	0.785733	0.27798	0.509787	0.148918	1.94734	0.083927	0.049356	0.657928	1.62998	0.84107
	6	0.053981	0.993315		0.630884	0	0.427804	0.508389	1.11187	0	0.72601	0.766722		1.71334	0.613004	0.451152	0.225556	1.9018	1.18012		0.532514	2.43372	0.049899	1.37924	0	0.419011	0.431928	1.38048	0.822047	2.51506	3.28431	1.35535	0.86726	1.417	2.46608	1.31129	1.43386	0.838124	1.49336	0.977008	0.327662	0.654337	0.199633	1.88552	0.115975	0.090295	0.661909	1.72245	0.86116
	7	0.242915	1.14227		0.624246	0.067285	0.492873	0.580629	1.35946	0.001695	1.18371	0.867809		1.78428	0.623974	0.482895	0.226484	1.89443	1.12279		0.648227	2.59623	0.059879	1.81737	0	0.487235	0.434644	1.54367	1.06629	2.72646	3.41455	1.36308	0.940647	1.51803	2.38859	1.25054	1.41006	0.765359	2.085	1.16828	0.560688	0.798888	0.241118	1.79942	0.148023	0.149384	0.655708	1.7209	0.923273
	8	0.431849	1.29123		0.610359	0.201854	0.573099	0.564051	1.42959	0.011299	1.55332	0.886355		1.85523	0.634944	0.538346	0.220102	1.88706	1.06545		0.763941	2.5689	0.069859	2.31402	0	0.638241	0.474421	1.52365	1.23597	2.91862	3.43606	1.1433	0.993173	2.26443	2.48102	1.18215	1.38626	0.692594	2.81136	1.23268	1.14512	1.03598	0.298282	2.00213	0.180071	0.201687	0.601986	1.71153	0.962003
	9	0.620783	1.44019		0.596472	0.336423	0.676059	0.547473	1.38765	0.020903	1.5001	0.852768		1.92618	0.645914	0.707598	0.209103	1.87968	1.00812		0.806577	2.54157	0.537767	2.67506	0	0.913422	0.625381	1.41777	1.33792	3.11079	3.49476	0.923512	0.945568	3.01083	2.66033	1.188	1.35313	0.686849	2.62795	1.10676	1.72955	1.29443	0.40248	2.3851	0.214811	0.187823	0.548264	1.72667	0.96566
	10	0.809717	1.58915		0.582586	0.470993	0.77902	0.530895	1.34571	0.030506	1.44688	0.819182		1.88149	0.674686	0.87685	0.198104	1.87231	0.950783		0.732288	2.51425	1.0409	2.43557	0	1.1886	0.77634	1.41401	1.39941	3.0952	3.71817	0.820682	0.897963	3.75723	2.97868	1.31262	1.31311	0.702724	2.59175	0.980837	2.32512	1.55287	0.506679	2.94834	0.2805	0.173959	0.66208	1.78106	0.998129
	11	1.02694	1.58706	0	0.568699	0.605562	0.88198	0.514318	1.32443	0.04011	1.39366	0.731961		1.65694	0.731152	1.0461	0.197176	1.85712	1.06909	0.050728	0.658	2.48692	1.54404	2.19608	0	1.42321	0.833664	1.48589	1.3451	3.07383	3.94157	1.04273	0.850358	3.58114	3.07207	1.43725	1.2809	0.860731	2.87451	0.867886	2.9312	1.73854	0.970711	3.66778	0.346189	0.171769	1.24128	1.83545	1.14584
	12	1.26539	1.58498	0.072527	0.575972	0.740132	0.984941	0.49774	1.33178	0.049714	1.42171	0.570478		1.43238	0.787618	1.18495	0.210191	1.77159	1.1874	0.171695	0.583712	2.45959	2.04717	2.07063	0.0359	1.29267	0.890988	1.52908	1.36407	3.0595	3.97986	1.26477	0.92019	3.40505	2.92249	1.64267	1.31904	1.29285	3.47645	0.871672	3.53728	1.89573	1.43474	4.1289	0.411878	0.17267	1.82048	1.78109	1.29356
	13	1.50384	1.5829	0.1978	0.598634	1.0255	1.0879	0.507862	1.33912	0.076698	1.47561	0.408995		1.20782	0.844083	1.31412	0.223205	1.68606	1.30571	0.292662	0.581801	2.32678	2.5503	2.02813	0.156655	1.16213	0.938166	1.53965	1.46254	3.06177	3.88352	1.41175	1.02739	3.22896	2.77293	1.86279	1.35717	1.72497	4.31053	0.875457	3.46002	2.05293	1.36924	4.33168	0.479187	0.233061	2.43034	1.70695	1.60207
	14	1.74229	1.58082	0.323074	0.621296	1.31087	1.19086	0.566935	1.3739	0.135547	1.52951	0.336581		1.01239	0.903833	1.44329	0.247456	1.60054	1.42402	0.37895	0.632967	2.19396	3.05344	1.98563	0.277411	1.03159	0.981963	1.58802	1.56797	3.06404	3.78718	1.42109	1.13459	3.87821	2.62337	2.07561	1.436	1.77559	5.11385	0.879243	3.06956	2.19116	1.12723	5.35274	0.558381	0.355776	3.0964	1.68661	1.91058
	15	1.98074	1.73026	0.448348	0.643959	1.59624	1.16203	0.626008	1.50276	0.194395	1.63123	0.569546		1.12282	0.998069	1.56458	0.310231	1.51501	1.63714	0.346338	0.684132	2.06115	3.55657	2.09181	0.324586	1.01025	1.05093	1.70312	1.58528	3.06682	3.74839	1.43043	1.21006	4.52746	2.48341	2.27202	1.53923	1.79608	5.73368	1.02028	2.6791	2.31803	1.34576	5.57719	0.637574	0.516268	3.76246	1.78728	1.91003
	16	1.89847	2.03121	0.573621	0.666621	1.88161	1.10024	0.68508	1.63161	0.253243	1.8238	0.802511		1.23325	1.0923	1.6709	0.373005	1.43468	1.94507	0.313727	0.735298	1.92833	3.82992	2.20201	0.326973	1.01622	1.14508	1.77124	1.73784	3.0699	3.71115	1.27953	1.22527	5.17671	2.34811	2.46844	1.63081	2.0577	4.84287	1.19564	2.94651	2.4449	2.02482	5.00503	0.716767	0.842031	3.89365	1.88795	1.8322
	17	1.76276	2.33217	0.691493	0.69004	2.16698	1.03846	0.744153	1.78503	0.312092	2.01637	1.02727		1.34368	1.18654	1.77722	0.43666	1.3838	2.25299	0.283395	0.855959	1.79551	4.06497	2.27015	0.32936	1.02218	1.23196	1.70235	2.12769	3.07297	4.29059	0.92566	1.24048	5.22598	2.42267	2.55854	1.65633	2.54895	4.25093	1.37099	3.32355	2.43164	2.44031	4.8816	0.800041	1.16779	3.34733	1.959	2.01979
	18	1.62704	2.63313	0.796676	0.714756	2.31944	0.976671	0.803226	2.67516	0.37094	2.20894	1.00597		1.45411	1.28078	1.88354	0.526744	1.33293	2.56092	0.321447	0.997468	1.67942	4.30003	2.2662	0.589315	1.02834	1.29707	1.64587	2.18953	3.52282	5.92719	0.571794	1.25568	5.27526	2.56018	2.61673	1.68185	2.98222	4.17134	1.50555	3.68992	2.29475	2.06508	4.86241	0.904733	1.1982	2.801	2.02115	2.38432
	19	1.49133	2.93408	0.901859	0.739471	2.33899	0.914887	0.832737	3.56529	0.473388	2.08786	0.98467		1.6734	1.5881	1.87187	0.616829	1.28205	2.86885	0.3595	1.13898	1.58005	4.53508	2.26224	0.863989	1.03469	1.36218	1.66035	1.73992	3.99819	7.56379	0.40687	1.35051	5.32454	2.47876	2.68379	1.74209	2.87911	4.43273	1.59932	3.6933	2.15786	1.68986	4.94745	1.00943	1.18974	2.54469	2.0991	2.44307
	20	1.41523	3.02735	1.00704	0.764187	2.35854	0.853102	0.835971	4.45542	0.61459	1.94355	0.963369		1.92294	1.95461	1.85146	0.706913	1.23118	3.07167	0.397553	1.28049	1.48067	4.77013	2.21449	1.06069	1.04104	2.14053	1.67393	0.916101	4.38222	6.82693	0.409896	1.45123	5.23354	2.3633	2.78038	1.81905	2.776	4.89303	1.69308	3.69668	2.14853	1.52898	5.46509	1.11412	1.08882	2.54615	2.22969	2.04314
	21	1.69687	3.12062	1.11223	0.788903	2.37809	0.86289	0.839205	4.72246	0.755793	1.79923	1.03069		2.17247	2.32112	1.83105	0.82128	1.20069	3.27448	0.405939	1.33825	1.3813	5.00519	2.15315	1.04685	1.05602	2.91889	1.66743	1.03252	4.51962	5.35348	0.412922	1.55196	5.14255	2.30403	2.87697	1.89288	2.94946	4.53556	1.79982	3.72523	2.30322	1.3681	5.80131	1.2105	0.92133	2.54761	2.36029	1.73489
	22	1.9785	3.21388	1.19982	0.927175	2.39764	1.15897	0.842439	4.86967	0.896995	1.84814	1.11504	0	2.42201	2.68763	1.85325	0.940316	1.25177	3.47729	0.408619	1.39266	1.28193	5.24024	2.10429	1.03301	1.10553	3.05522	1.66093	1.20656	4.65702	4.17342	0.404932	1.64331	5.05155	2.26009	3.13727	1.95419	3.25134	4.2009	1.95848	3.85441	2.4579	1.18148	5.95611	1.27366	0.819577	2.54705	2.55942	1.79337
	23	2.26014	3.30715	1.1936	1.67108	2.41719	1.45505	0.845673	5.01689	1.0382	2.07738	1.1994	0.013165	2.61791	2.80689	1.91522	1.05935	1.30284	3.68011	0.411299	1.44707	1.18256	5.12815	2.12203	0.967633	1.15503	2.97755	1.69382	1.23258	4.8467	4.55813	0.390123	1.72593	5.05368	2.42979	3.47034	2.01549	3.63955	4.50093	2.11714	3.9836	2.54638	0.986263	5.6588	1.33681	0.887642	2.54525	2.78902	1.85185
	24	2.54177	3.39106	1.18738	2.41498	2.66059	1.75113	0.848907	5.15218	1.1794	2.30662	1.25104	0.02992	2.75529	2.65644	1.97719	1.03878	1.35392	3.85517	0.426385	1.53305	1.21661	4.92139	2.13978	0.867121	1.20453	3.18449	1.7294	1.08682	5.07202	4.94284	0.375315	1.80855	5.05582	2.56778	3.74855	2.07838	4.26321	4.85601	2.2758	4.22133	2.50845	0.905196	5.84889	1.39997	0.955707	2.54344	3.00524	1.91057
	25	2.60136	3.4656	1.18115	3.15888	2.90398	2.0472	0.936349	5.28092	1.22382	2.55268	1.28469	0.046675	2.89267	2.50598	2.05338	0.941424	1.40499	4.00249	0.448294	1.79265	1.25067	4.71462	2.11073	0.766609	1.24362	3.67607	1.6896	1.17293	5.29734	5.54599	0.359824	1.86874	5.05796	2.5314	3.72509	2.14186	4.88687	5.28679	2.33466	4.64277	2.47052	0.938273	6.52637	1.43852	1.04116	2.49352	3.14793	1.96928
	26	2.36491	3.54015	1.17493	3.90278	3.14738	2.34328	1.05888	5.40966	1.22793	2.94439	1.31833	0.063431	3.03005	2.35553	2.25283	0.844067	1.45134	4.14981	0.470203	2.05225	1.28472	4.50786	2.04379	0.784344	1.28155	4.11884	1.63433	2.20681	5.17907	6.32599	0.344049	1.73464	4.89773	2.4562	3.70164	2.42215	4.545	5.68706	2.38244	5.06421	2.42131	0.977572	5.51238	1.39916	1.12704	2.42355	3.29062	1.76328
	27	2.12845	3.61469	1.16871	4.64668	3.39077	2.63936	1.18141	5.21278	1.23203	3.3361	1.3954	0.080186	3.21033	2.22263	2.45228	0.85271	1.48352	4.29713	0.484076	2.31184	1.31878	4.30109	1.97686	0.812513	1.31948	4.41521	1.67866	2.47568	5.03048	7.10599	0.328275	1.60054	4.7375	2.26456	3.51835	3.35284	4.03762	6.07325	2.43021	4.86332	2.33825	1.03553	5.03353	1.3598	1.29162	2.35359	3.24129	1.4911
	28	1.892	3.68924	1.34062	4.85762	3.63417	2.74662	1.30393	4.62051	1.23613	3.72781	1.52521	0.096941	3.59437	2.17312	2.65173	0.990067	1.51569	4.44444	0.48819	2.51378	1.35284	4.09433	2.0303	0.897287	1.44342	4.71158	1.76107	2.28736	4.89628	5.96432	0.433682	1.46644	4.57728	2.20913	3.23518	4.28353	3.76823	5.33648	2.41669	4.13837	2.25518	1.09349	5.08982	1.32045	1.49421	2.3735	3.07195	1.4415
	29	1.65554	3.58592	1.52242	5.03894	4.24657	2.728	1.42646	4.02824	1.24023	3.70358	1.65501	0.113696	3.97842	2.1236	2.96585	1.12742	1.54787	4.61229	0.492304	2.6068	1.40919	3.88756	2.09043	1.15817	1.62469	4.30684	1.81803	2.25009	4.80686	4.71589	0.570506	1.67673	5.65225	2.41096	2.96622	3.87535	3.80296	4.70901	2.36229	3.41342	2.17173	1.2545	4.96476	1.30394	1.62513	2.41672	2.92893	1.54028
	30	1.57875	3.48261	1.70422	5.22027	5.22796	2.70937	1.54899	4.03988	1.24433	3.49219	1.72836	0.282623	4.36246	2.07409	3.33158	1.23806	1.58004	4.78013	0.506634	2.69981	1.48786	3.82414	2.29678	1.41905	1.80597	3.90209	1.85919	1.79926	4.71744	3.68908	0.707331	2.04199	6.72722	2.49499	2.86783	3.07847	3.85882	4.72542	2.30789	3.61789	2.08621	1.41551	5.03084	1.34622	1.63509	2.45994	3.10179	1.63001
	31	1.56583	3.37929	1.88601	5.40159	6.20936	2.69075	1.90201	5.7878	1.24031	3.28079	1.63944	0.512418	4.74651	2.02458	3.69731	1.27189	1.6942	4.94798	0.550336	2.79283	1.56652	3.81806	2.78435	1.6074	2.1905	4.63293	1.79123	2.46258	4.5828	3.0885	0.885814	2.40726	7.8022	2.43047	2.76944	2.5097	4.75992	4.62369	2.32083	4.19414	2.0007	1.37281	5.28806	1.38849	1.63573	2.25806	3.27465	1.70616
	32	1.5529	3.27598	2.06781	5.58291	7.19075	2.67213	2.28577	7.53571	1.2352	3.12931	1.55051	0.742213	4.58422	2.32075	4.11213	1.30572	1.99966	5.11582	0.594038	2.93392	1.64518	3.81198	3.27192	1.7405	3.0493	5.74231	1.6187	2.73179	4.41372	2.48791	1.06985	2.74165	7.11158	2.21524	2.80772	2.47324	5.66101	4.39069	2.49089	4.77039	1.93268	1.2622	5.28526	1.43077	1.51212	2.0235	3.30063	1.81451
	33	1.53998	3.32453	2.31823	5.5038	8.17215	2.6535	2.66953	9.09616	1.23009	3.1351	1.46419	0.972008	4.33998	2.66877	4.65582	1.34589	2.30511	5.05103	0.661862	3.11621	1.72385	3.8059	3.22821	1.87359	3.90809	5.98298	1.52284	2.57361	4.24464	2.49225	1.25389	2.99503	6.42096	1.87081	2.96314	2.43678	6.07484	4.23346	2.66095	4.68119	2.12715	1.20215	5.42599	1.48497	1.3885	1.78894	3.2007	2.05162
	34	1.52705	3.52495	2.59315	5.33166	9.15354	2.63488	3.05328	7.93833	1.22498	3.14089	1.41562	1.2018	4.09575	3.01678	5.19951	1.47817	2.61057	4.75358	1.07945	3.29851	1.80251	3.79982	2.99476	1.7552	4.76689	5.35496	1.53997	2.7894	4.7104	2.71265	1.31096	3.2484	5.73034	2.00352	3.11856	2.32439	6.17681	4.1033	2.83101	4.50614	2.32161	1.19266	5.71023	1.56453	1.49915	1.4231	3.10078	2.28873
	35	2.01463	3.72537	2.86808	5.15953	8.84526	2.55422	3.43704	6.7805	1.21987	3.14668	1.36705	1.4316	3.85151	3.3648	5.74319	1.61044	2.91602	4.45614	1.49703	3.4808	2.00264	3.79374	2.78656	1.60632	4.07302	4.89657	1.57258	2.87137	5.2531	2.9205	1.36417	3.50178	5.65173	2.41093	3.06046	2.19589	6.33573	4.64307	3.38476	4.34039	2.51608	1.21741	5.277	1.6441	1.6808	1.05328	3.3354	2.23507
	36	2.5022	3.92579	3.143	4.9874	8.53698	2.47355	3.79475	5.62267	1.22675	3.24697	1.31848	1.66139	3.90923	3.61294	5.62496	1.74272	3.18345	4.1587	1.91462	3.51909	2.20277	3.78766	2.74501	1.53615	3.37915	4.94705	1.64172	2.77304	5.72542	3.04561	1.40776	3.29188	5.57312	2.79711	3.00236	2.11811	6.72955	5.17411	3.93851	4.32828	2.56449	1.3449	4.81949	1.72366	1.79108	0.705675	3.57003	2.18141
	37	2.98978	4.12621	3.41793	4.81527	8.22869	2.39289	3.73573	5.16317	1.42542	3.36239	1.33225	1.9105	4.19924	3.78426	5.40082	2.37174	3.38027	3.86126	2.07923	3.50432	2.4029	3.99322	2.70346	1.7513	2.68528	4.99753	1.65723	2.72417	5.94259	3.17071	1.29716	3.00786	5.49451	3.17547	3.04558	2.13453	7.12336	5.6807	4.49226	4.31617	2.60818	1.47239	4.3377	1.9751	1.81931	0.713431	3.7629	2.19284
	38	3.47735	4.23021	3.67973	4.83277	7.92041	2.31222	3.67672	4.80713	1.6241	3.4778	1.35526	2.17034	4.48924	3.95557	5.17669	3.07434	3.57708	4.37234	2.20635	3.48955	2.60303	4.31636	2.72646	1.96644	2.81986	5.42271	1.44634	2.89498	6.15976	3.12599	1.18656	2.72384	5.44766	2.69025	3.20702	2.15095	7.04927	5.91869	4.61832	4.36348	2.65188	1.53809	4.54576	2.53212	1.88559	0.721187	3.90705	2.22053
	39	3.75036	4.3342	3.92972	5.02096	7.61212	2.23156	3.6177	4.45108	1.82277	3.41998	1.37826	2.43018	4.77925	4.12689	5.028	3.77695	3.77389	4.88343	2.33348	3.47478	2.80316	4.6395	2.80756	2.20459	3.3095	5.8479	1.24995	3.42054	6.47785	2.92841	1.10068	2.55661	5.40081	2.02428	3.36846	2.34912	6.84357	5.91493	4.56109	4.61136	2.6608	1.6038	4.26911	3.08913	2.14751	0.725144	4.0512	2.27393
	40	3.48696	4.43819	4.17971	5.20915	7.25519	2.15089	3.55869	4.12056	2.02144	3.14897	1.41148	2.69002	4.96227	4.17636	4.97217	4.22912	3.9707	5.39451	2.19624	3.6509	2.85881	4.96264	2.88865	2.46229	3.79914	5.53441	1.20939	3.52674	6.88172	2.73083	1.1581	2.53313	5.35396	2.1674	3.08587	2.57327	6.37619	5.80036	4.50386	4.85924	2.66474	1.7265	3.50773	3.64614	2.40944	0.707068	4.19678	2.34446
	41	3.22356	4.54218	4.42971	5.39734	6.84961	2.09408	3.49967	3.80219	2.22011	2.87795	1.44956	2.94986	4.84216	3.88063	4.91635	4.56204	4.20292	5.90559	1.93311	3.84293	2.76998	5.28578	3.102	2.72	4.18742	4.97469	1.16883	3.6799	7.2856	2.93536	1.21553	2.50964	5.39412	2.36732	2.76627	2.72463	5.45523	5.66159	4.75928	5.00891	2.66869	1.8682	3.96293	3.94486	2.12137	0.688992	4.34247	2.38626
	42	2.96015	4.53102	4.6797	5.58553	6.44402	2.07302	3.40067	3.48382	2.46279	2.63266	1.48765	3.2097	4.72206	3.58489	4.86904	4.89496	4.48826	6.27968	1.66998	4.03496	2.68115	5.60892	3.32669	2.82651	4.42366	4.99151	1.20807	3.38588	6.4224	3.17435	1.24734	2.49165	5.43429	2.02604	2.59076	2.76683	4.53426	5.61912	5.48368	5.01123	2.79976	1.97548	4.25317	3.85614	1.74411	0.727266	4.36322	2.38495
	43	2.69675	4.40471	4.87402	6.12654	6.03844	2.05197	3.17168	3.4352	2.84852	3.10775	1.4824	3.46954	4.60196	3.28916	5.06032	5.05667	4.7736	6.51678	1.82569	4.26431	2.59232	5.93206	3.4528	2.9094	4.6599	5.58487	1.24904	2.45981	5.36123	3.23865	1.1959	2.62753	5.47445	1.7176	2.64579	2.80904	4.49989	5.41868	6.20808	5.01356	2.96643	2.04833	4.37845	3.76743	1.59411	0.948681	4.18403	2.3786
	44	2.53978	4.27839	4.94773	7.43201	5.63286	2.03091	2.94269	3.6743	3.23426	3.58284	1.43093	3.72342	4.48185	2.99342	5.2516	5.03576	5.05894	6.75388	2.42817	4.77978	2.50349	6.1449	3.36534	3.09597	4.86006	6.11319	1.29349	2.70519	4.59247	2.92442	1.14446	2.7634	6.21695	1.66094	2.70083	2.8492	4.51099	4.87599	6.78983	4.95563	3.1331	2.14011	3.83453	3.67871	1.62401	1.1701	4.00484	2.35209
	45	2.46263	4.15208	5.02144	8.73748	5.22727	2.00985	2.7137	3.91341	3.61998	4.05794	1.37945	3.97283	5.07773	2.82548	5.44288	5.01484	5.34429	6.99097	3.03065	5.29525	2.41465	6.27501	3.27787	3.72688	4.73541	6.44643	1.33845	3.37952	5.07694	2.6102	1.09083	2.89928	6.95944	1.57982	2.85902	2.88921	4.91217	4.90852	6.0878	4.8525	2.98783	2.28864	3.70295	3.48541	1.65895	1.36079	4.06684	2.32558
	46	2.38548	4.02576	5.09514	10.0429	5.20751	1.9888	2.48471	4.07147	4.00572	4.31324	1.38581	4.22224	5.70615	2.66335	5.51931	4.9409	5.40851	7.22807	3.69213	5.81072	2.42706	6.40512	3.35494	4.35779	4.61076	6.77966	1.2749	4.11404	5.56141	2.40118	1.03265	3.09137	7.70194	1.40753	3.03597	2.78614	5.65024	5.3594	5.38577	4.74938	2.70077	2.43717	3.98369	3.159	1.70853	1.48725	4.17269	2.11867
	47	2.30834	4.07705	5.16885	11.3484	5.18776	1.96775	2.25572	4.03143	4.39145	4.43422	1.53351	4.47165	6.33457	2.50122	5.52557	4.73734	5.2025	7.27272	4.49783	6.15468	2.43946	6.53523	3.49904	4.64772	4.48611	5.33951	1.17819	4.19516	5.82346	2.23501	0.974457	3.31781	7.3454	1.26787	3.19104	2.5082	6.28605	5.42694	4.68373	4.59282	2.41371	2.02524	3.81118	2.83259	1.75811	1.61371	4.13171	1.91175
	48	2.23119	4.12833	5.23013	12.3968	5.168	1.97805	2.1576	3.99139	4.55747	4.55521	1.68121	4.72106	6.96299	2.3391	5.53184	4.53379	4.99648	7.31737	5.30354	6.11272	2.45187	6.66534	3.63338	4.61462	3.58279	3.89936	1.19382	2.94676	5.8748	2.0773	0.974098	3.54426	6.98886	1.20163	3.29688	2.23027	6.18564	5.46726	4.70141	4.41776	2.35769	1.61332	3.92508	2.50618	1.91673	1.68507	3.76036	1.96596
	49	2.19297	4.17961	5.18583	11.2597	5.14824	1.99621	2.24644	4.01404	4.40963	4.78096	1.81726	4.97047	6.59179	2.31614	5.55154	4.30538	4.79046	7.36202	5.93249	6.07077	2.46427	6.79545	3.68482	4.58151	2.4848	3.26514	1.26742	4.48011	5.92613	1.99154	1.05635	3.66371	6.63232	1.08769	3.40271	2.22289	6.08523	5.88713	4.89902	4.2427	2.45974	1.53335	4.32537	2.64578	2.08068	1.67771	3.389	2.08545
	50	2.16124	4.23089	5.14153	10.1227	5.12848	2.01436	2.33527	4.62177	4.2618	5.40833	1.84459	5.21988	5.68746	2.3674	5.62276	3.84505	4.58444	7.40666	4.91171	6.02881	2.47668	6.92557	3.73625	4.63548	1.38682	2.89955	1.30965	3.69445	5.48514	1.90577	1.13861	3.37303	6.30042	0.903312	3.72362	2.22244	6.14867	6.00404	5.09662	4.07452	2.5618	1.56404	4.85835	3.29021	2.28776	1.67035	3.60968	2.28287
	51	2.12951	4.53479	5.09723	8.98564	5.22146	2.03251	2.4241	5.2295	4.11396	6.0357	1.87193	5.39072	4.78313	2.41866	5.69398	3.38472	4.38366	7.25071	3.89093	5.93709	2.58906	7.27087	3.80167	4.70629	0.831868	2.8738	1.32654	2.92504	4.94886	1.83166	1.21238	3.08236	5.96851	0.8437	4.10905	2.68113	6.27991	5.60158	5.33543	3.90698	2.58829	1.61691	5.30105	3.93465	2.51796	1.63409	4.00796	2.53224
	52	2.09778	5.09132	5.05293	7.8486	5.42716	2.05066	2.51294	5.83723	3.96613	6.66307	1.89926	5.48298	3.8788	2.46992	5.76521	2.92439	4.18813	6.89416	2.87015	5.79561	2.80144	7.83135	3.88106	4.81486	0.81996	3.18787	1.34404	2.98735	4.54032	1.76919	1.27768	2.79168	5.63661	0.908851	4.41352	3.59894	6.33204	5.40749	5.61545	3.75256	2.53923	1.69196	5.65348	4.57909	2.51067	1.56895	4.59632	2.71837
	53	2.07661	5.64785	5.00863	6.71155	5.63287	2.06881	2.60177	5.66775	3.81829	7.24687	1.84287	5.57524	3.44948	2.55266	5.42681	4.10309	3.99259	6.53761	2.93785	5.65412	3.01381	8.39184	3.96046	5.11848	0.808052	3.24306	1.3623	3.44891	4.7918	1.70673	1.34298	2.62334	6.05026	0.908567	4.44815	4.47722	6.19298	5.33493	5.89546	3.738	2.49017	1.86828	5.68182	4.90919	2.06007	1.5038	5.8183	2.80963
	54	2.11879	6.20438	5.26862	7.28789	5.83858	2.17486	2.72733	5.41499	3.69354	7.81931	1.77751	5.6675	3.9108	2.69443	4.98155	5.4574	3.79705	6.18106	3.12217	5.51263	3.22619	8.95233	3.94516	5.4221	0.807704	2.52159	1.34879	3.82542	5.04328	1.6662	1.35038	2.48691	6.46392	0.863955	4.48276	3.81412	6.05392	4.38468	6.02901	3.72343	2.29419	2.34837	5.03189	4.94914	1.62548	1.56253	7.04028	2.83162
	55	2.16097	6.76091	5.5644	8.06579	6.04429	2.63248	2.8786	5.16223	3.58494	8.39174	1.71215	5.75976	4.37213	2.83619	4.53629	6.81172	3.60151	5.82451	3.30649	5.49356	3.43856	9.51281	3.91872	5.54746	0.853596	1.80012	1.27372	2.6724	5.14107	1.62825	1.31725	2.35048	6.87758	0.915166	4.14668	3.15101	5.65379	3.77829	5.57671	3.64188	1.88351	2.82847	3.7037	4.9891	1.51889	1.70796	6.96621	2.57656
	56	2.20315	6.21172	5.86018	8.8437	6.25	3.09011	3.02987	5.04751	3.47634	8.44098	1.7393	5.85202	4.83346	2.97795	4.21875	6.58369	3.5228	5.39368	3.24719	5.5289	3.65094	10.0733	3.99007	5.48466	0.899487	2.23623	1.18956	1.86194	5.07663	1.51611	1.28412	2.31166	7.28517	1.00896	3.64585	2.71119	5.21741	5.55661	5.1244	3.3668	1.47282	2.76109	5.60615	5.02905	1.41231	1.8534	6.31613	2.32149
	57	2.24533	5.66252	6.15597	9.6216	5.51589	3.54774	3.18113	4.98924	3.36775	7.6341	1.8043	5.94428	5.31285	3.11228	4.11018	5.70835	3.53969	4.96286	3.08823	5.56423	3.64552	10.6338	4.30149	5.42186	0.945379	2.67234	1.07565	2.45296	5.01219	1.22187	1.303	2.43257	7.69276	0.987295	3.24701	2.45406	5.05077	6.3691	4.6721	3.09172	1.20479	2.69371	5.9662	4.89477	1.37951	2.20907	5.90955	2.21975
	58	2.31502	5.11333	6.45175	10.3995	4.78178	4.00536	3.3324	4.93098	3.25915	6.82722	1.86929	6.31671	6.18972	3.08308	4.00162	4.833	3.55659	4.53204	2.92927	5.59957	3.64011	10.8274	4.6129	6.08093	0.938178	2.54823	0.987389	3.09585	5.13832	0.92764	1.34674	2.55349	8.10036	0.934646	3.40916	2.21949	5.19646	5.85356	4.94723	3.0078	1.25058	2.61874	4.78384	4.62359	1.37207	2.6653	6.8422	2.118
	59	2.4214	4.56414	6.43346	10.5675	4.04767	4.46299	3.48366	5.19932	3.15055	6.02033	1.89122	7.06269	7.06659	3.05388	3.89305	4.40596	3.57348	4.10122	3.43587	5.82593	3.6347	10.5319	4.72853	6.90843	0.925077	2.23737	1.07433	3.04981	5.30891	0.798838	1.39049	2.6744	7.36541	0.912905	3.57131	2.26316	5.34775	5.14265	5.30319	3.17876	1.29637	2.54125	3.01356	4.35241	1.36537	3.12152	7.77485	2.07004
	60	2.52777	4.34371	6.27022	10.454	3.31356	4.92062	3.59789	5.77386	3.2197	5.90421	1.87277	7.80867	7.94346	3.02468	4.42983	4.3992	3.59037	3.86214	4.56644	6.07721	3.62929	10.2364	4.7538	7.43097	0.911976	2.05839	1.15842	3.26177	5.50384	0.746389	1.35214	2.52992	6.63047	0.895195	3.84077	2.30683	5.60836	4.34159	5.65914	3.34971	1.39596	2.45939	3.61339	4.08123	1.35959	3.16174	7.71103	2.03552
	61	2.63414	4.45205	6.10697	10.3406	2.57945	5.12144	3.70071	6.34839	3.34353	5.81276	1.85432	8.55465	8.82033	2.99548	4.98967	4.39244	3.53696	3.8148	5.69701	6.3285	3.62388	9.94083	4.78142	6.00168	0.922969	2.01132	1.11151	3.54077	5.8545	0.682471	1.28852	2.37597	5.89552	1.03709	4.17731	2.54774	5.86896	4.40335	5.34485	3.89882	1.68768	2.37317	6.5833	3.89605	1.39553	3.07394	7.02443	2.08775
	62	2.74051	4.56039	5.94373	10.2271	2.34634	5.15106	3.80353	6.83182	3.46737	5.72131	1.89226	9.30063	8.67801	3.32764	5.5495	4.23903	3.43669	3.76746	6.1695	6.56647	3.73414	9.6453	4.83658	4.5724	0.950023	2.05122	1.0646	3.60889	6.20516	0.484757	1.22491	2.22201	5.66565	1.16688	4.5312	2.92015	5.72515	4.60145	4.58373	4.70005	1.97939	2.34408	5.6638	3.76821	1.68875	2.98615	6.44879	2.19782
	63	2.85023	4.66873	5.78048	10.1136	2.61425	5.18067	3.90636	7.12393	3.5912	5.72884	2.04861	10.0466	8.17598	3.78734	5.52666	3.77764	3.33642	3.72012	5.26001	6.64475	3.96007	9.34977	4.89174	3.76477	0.977078	2.35206	1.0136	4.55468	6.69922	0.287043	1.40378	2.12148	5.43578	1.11383	5.09346	3.2745	5.34801	5.13104	3.8226	5.50127	2.29414	2.48639	4.8943	3.64037	1.98197	3.87023	7.2048	2.21692
	64	2.96129	4.77707	6.07616	10.2338	2.88217	5.21029	4.00918	7.41604	3.71503	5.81678	2.20496	10.7926	7.67395	4.24704	5.03038	3.31625	3.23614	3.67279	4.35053	6.72303	4.18601	9.05425	5.07412	3.68849	0.98024	2.65291	0.96222	4.25121	7.36197	0.149713	1.62445	2.06435	5.2059	1.08327	5.65571	3.50241	5.01785	5.16736	3.30742	5.52544	2.77016	2.6287	4.27481	3.51253	2.23255	4.92188	7.9608	2.09959
	65	3.07235	4.59646	6.88174	10.6137	3.15008	5.23991	4.112	7.60591	3.83887	5.90472	2.34385	11.0724	7.17192	4.70674	4.5341	2.82404	3.13587	3.74157	3.52579	6.80131	4.41194	8.74194	5.39786	3.61222	0.927654	2.3292	0.810354	2.7857	8.02473	0.079477	1.84513	2.00722	4.62745	1.16015	5.76739	3.73032	4.85467	4.65562	3.36607	5.31937	3.24618	2.53195	3.42468	3.35683	2.47483	5.97352	8.15467	1.9719
	66	3.18342	4.41585	7.68733	10.9935	3.41799	5.26953	4.13263	7.10565	4.35211	5.95091	2.36487	10.5131	6.55003	5.12879	4.17067	2.12383	3.03916	3.81035	3.2731	6.90588	4.63788	8.39945	5.72159	4.21631	0.875067	2.00549	0.634688	1.15542	8.27378	0.009242	1.82808	1.93905	4.04899	1.22764	5.49285	3.7633	4.6915	4.72781	3.42473	5.11331	3.69891	2.43521	3.11617	3.18546	2.52947	5.29756	7.8667	1.80272
	67	3.29447	4.23524	8.49291	11.3734	3.6859	5.29915	4.14813	6.6054	4.88968	5.73614	2.38588	9.95379	5.77231	5.50189	4.63749	1.42361	2.94438	3.87913	3.02041	7.08183	4.86381	8.05695	5.95871	5.0081	0.822481	1.82241	0.591671	1.08945	8.40871	0	1.79619	1.80181	3.47054	1.26964	5.21832	3.69134	4.29462	5.00856	3.48339	4.95598	3.42979	2.86292	3.34928	3.01409	2.42095	4.51363	7.57874	1.63355
	68	3.14781	4.05463	9.2985	11.7533	3.37161	5.3808	4.16362	6.10515	5.42726	5.52138	2.4069	9.39448	4.99459	5.875	5.10431	0.723397	2.84959	3.94791	2.76772	7.25779	4.88213	7.71445	6.1827	5.73512	0.960641	1.68622	0.604928	1.66866	8.39598	0	1.76423	1.66457	4.29951	1.29308	5.50406	3.49432	3.84109	4.77985	3.66604	4.80161	3.16068	3.46544	3.88741	2.84272	2.36495	3.75021	6.45176	1.83571
	69	3.00114	3.53868	9.69322	12.0161	3.05732	5.46245	4.17911	6.24043	5.96484	5.30662	2.54416	8.83518	4.21687	6.2481	5.57114	0.479551	2.7548	4.46662	2.99475	7.43374	4.90044	7.37195	6.47522	5.92781	1.0988	1.73095	0.437681	1.68133	7.16509	0	1.73038	1.52733	5.12848	1.28427	5.78979	2.70783	3.58739	4.54823	3.84869	4.72519	2.89156	3.64466	3.9228	2.77238	2.48226	3.66361	5.32478	2.03787
	70	2.85447	2.68738	8.93755	11.9511	2.74302	5.5441	4.1946	6.41955	6.50241	4.85744	2.68944	8.27588	3.56715	6.52541	6.45459	0.267178	2.66002	5.43525	3.25486	7.74783	4.91875	7.02945	6.95963	6.1205	1.23696	1.95661	0.147949	2.29578	5.93421	0	1.69653	1.36213	5.95745	1.32287	5.56434	1.92134	3.64592	4.30844	4.03134	5.25288	3.02691	3.40057	3.45545	2.74959	2.59958	3.577	5.52022	2.57183
	71	2.7078	1.83609	8.18188	11.8861	2.42873	5.62575	4.21161	6.59866	6.96623	4.31895	2.83472	7.71657	3.77083	6.16412	7.49675	0.054806	2.74443	6.40388	3.51497	8.22309	4.93707	6.68695	7.44404	6.39441	1.41216	2.08859	0	3.30957	5.26853	0	1.66634	1.18628	6.99632	1.41679	4.7425	1.64835	3.70445	4.16285	3.85671	5.78057	3.18923	3.25574	2.82772	2.72679	2.35157	3.51359	7.25847	3.18875
	72	2.81395	0.984802	7.42621	11.8211	2.11444	5.7074	4.24001	7.29027	6.87689	3.78046	2.49866	7.31669	3.97451	5.80282	8.53891	0	2.90565	7.37251	3.29017	8.69835	4.95538	6.93654	8.08566	6.77494	1.60324	1.93955	0	2.02901	5.34467	0	1.66355	1.01043	8.0352	1.45193	3.92066	1.59542	3.66431	4.10202	3.52895	6.19821	3.35155	3.40869	2.47543	2.704	2.07616	3.62412	8.99672	3.22705
	73	3.55217	0.133511	6.67053	11.7561	1.79784	5.78905	4.2684	8.16014	6.78755	3.4986	1.99517	7.31537	4.17819	5.44152	8.84775	0	3.06686	8.34114	2.89672	9.17361	4.95857	8.66638	8.80903	7.15546	1.79431	1.79051	0	1.24705	5.42081	0	1.66075	0.827459	9.07407	1.44044	3.8917	1.49892	3.6217	3.71009	3.20119	6.34074	3.30233	3.56164	2.3986	2.58667	1.94216	3.73466	7.52791	2.87959
	74	4.29038	0.103842	5.93893	11.6067	1.47892	6.06912	4.29679	9.03001	6.69821	3.78701	1.49168	7.31404	4.38187	5.08022	7.527	0	3.22808	7.83708	2.50327	8.84214	4.94662	10.3962	9.44875	6.75804	1.97343	2.09004	0	1.94823	6.01475	0	1.64558	0.62867	8.41585	1.50879	3.92881	1.2523	3.52587	3.30146	3.02268	6.48326	3.21394	3.67057	2.3527	2.43258	1.89196	3.85106	5.79185	2.85024
	75	5.02859	0.074173	5.64056	9.93749	1.16	6.64683	4.32518	9.40368	6.60886	4.07542	1.35708	7.31271	4.90895	5.05118	6.20624	0	3.3893	7.33302	2.73659	8.08359	4.93467	12.126	8.5828	6.11056	2.13462	2.38957	0	2.78895	6.77512	0	1.58262	0.42988	7.75762	1.6194	3.97756	1.00569	3.38839	4.18148	3.06803	6.53648	3.12555	3.7795	1.75167	2.27848	1.90741	3.99007	4.39727	3.29806
	76	5.7668	0.044504	5.3422	8.26833	0.841086	7.22454	4.35357	9.36873	6.51952	4.36384	1.52626	7.31139	5.50411	5.09209	4.88549	0	3.51122	6.82896	3.48608	7.32503	4.92272	13.8559	7.71686	5.49684	2.29581	2.57817	0	2.69638	7.62615	0	1.51967	0.231091	7.09939	1.63439	4.04491	1.04371	3.37581	4.56634	3.11339	6.48365	2.97806	3.635	0.595511	2.12439	2.05883	4.12909	3.54907	3.7325
	77	5.67436	0.014835	5.04384	6.59916	0.522169	7.80225	4.34623	9.33378	6.51918	5.18896	1.69545	7.31006	6.09926	5.13301	5.99803	0	3.62004	6.3249	4.23556	6.56647	4.91078	15.5857	7.39546	5.26562	2.43175	2.7298	0	3.09898	9.50461	0	1.53074	0.155237	8.14117	1.6175	4.11226	1.17663	4.09185	3.87836	3.12637	6.43082	2.81087	3.40603	0.637306	2.11415	2.20626	4.00167	2.70087	4.11344
	78	4.95892	0	4.74547	4.92999	0.203252	8.37996	4.25312	9.03315	6.73243	6.07601	1.90478	7.30874	6.69442	5.17392	7.39135	0	3.72885	6.08883	4.5954	6.32949	4.89883	17.3155	7.74674	5.03439	2.34041	3.01133	0	2.78076	11.3831	0	1.71946	0.093567	9.18294	2.11721	4.52062	1.13154	4.80789	3.33533	2.84802	6.20749	2.64368	3.38591	0.67965	2.14933	2.18577	3.23481	2.58963	4.49438
	79	4.24349	0	4.44711	3.26083	0.166297	8.95767	4.16002	8.24947	6.94569	6.96306	2.18709	7.4208	7.14647	5.27884	8.78466	0	3.83767	6.12075	4.24678	6.18734	4.57631	18.5376	8.09801	5.02549	2.24907	3.42277	0	2.45883	12.1291	0	1.90818	0.031898	10.2247	2.71085	4.99097	0.617205	5.523	2.89772	2.56967	5.88341	2.48774	3.57466	0.722543	2.18451	2.16528	2.46795	2.61237	4.27607
	80	3.52805	0	4.64865	3.07545	0.129342	9.53538	4.06692	7.46579	7.15894	6.92091	2.46941	7.94865	7.46732	5.44245	9.69437	0	3.94649	6.15267	3.89816	6.04519	4.2538	17.8977	8.57619	5.34266	2.15773	3.82353	0	2.64933	11.2142	0	2.02622	0	9.09208	3.23222	5.28073	0.102867	6.23776	2.97376	2.29132	5.55932	2.3377	3.751	0.704041	2.21969	2.0625	1.97635	2.66657	4.05775
	81	2.81262	0	4.94391	3.16829	0.092387	9.92802	3.97381	6.69955	7.3722	5.88319	2.70296	8.4765	7.78817	5.60606	10.086	0	3.85739	6.18459	3.65058	5.91132	3.93129	17.2579	9.07816	5.65983	2.22086	4.19227	0	3.78077	10.2993	0	2.03005	0	7.95944	3.70505	5.16413	0	6.41611	3.14199	2.30011	5.56789	2.18766	3.89015	0.649602	2.34595	1.92785	1.9294	2.79152	3.88964
	82	2.70408	0	5.23918	3.26113	0.055432	10.2744	3.88071	6.02402	7.58545	4.84546	2.68295	9.00435	8.10903	5.76966	10.4775	0	3.71881	6.21651	3.92838	5.98429	3.60877	16.618	9.09797	5.10105	2.32262	4.561	0	4.86525	9.50911	0	2.03389	0	6.8268	3.075	5.04754	0	5.43912	3.27528	2.38069	5.65962	2.1765	4.0293	0.559227	2.49498	1.86071	1.88244	2.91647	3.73409
	83	2.69669	0	5.53444	3.35397	0.018477	10.6207	3.95219	5.34849	7.7613	3.98185	2.66293	9.5322	8.17811	5.84871	10.7898	0	3.58023	6.6139	4.20618	6.05727	3.28626	15.9781	7.56417	4.21783	2.42437	4.65547	0	3.62513	8.76516	0	2.0614	0	6.06206	2.5473	3.96392	0	4.46213	3.41458	2.46127	5.75135	2.27335	4.29529	0.605257	2.64402	1.88731	1.55737	2.93046	3.65046
	84	2.68931	0	5.82971	3.44681	0	10.9671	4.20882	4.67295	7.89507	5.46874	2.64292	10.06	7.34085	5.62336	10.0312	0	3.44164	7.01129	4.48398	6.13024	3.01304	15.3383	6.03037	3.31402	2.53013	4.74994	0	2.55876	8.04378	0	2.11553	0	5.29732	2.67757	2.5902	0	4.85828	3.56419	2.26109	5.46136	2.3702	4.56127	0.670964	2.79306	1.87791	0.919411	2.91118	3.61476
	85	2.68192	0	6.07644	3.71681	0	11.3135	4.46545	4.20203	8.02884	6.95562	2.27573	10.5879	6.50358	5.398	9.2726	0	3.30306	7.40869	4.61817	6.27995	2.78913	14.6984	5.56175	2.04991	2.6399	4.03363	0	2.2941	7.71741	0	2.16967	0	4.53258	2.89889	1.66743	0	5.40288	3.14763	1.78014	5.16014	2.38566	4.87089	0.756348	2.90364	1.59484	0.281452	2.9162	3.79712
	86	2.66813	0	6.29486	4.09016	0	11.6598	4.72208	3.73792	8.16261	8.44251	1.89696	10.9439	5.66631	5.17264	8.51401	0	3.05535	7.80608	4.74758	6.68546	2.56522	14.0278	5.71448	0.785799	2.74967	3.04705	0	1.7981	7.39104	0	1.99128	0	6.15335	3.42373	2.24782	0	5.43184	2.40082	1.29919	4.94445	2.30887	5.19506	0.733865	3.0069	1.31178	0	3.00224	4.30658
	87	2.61594	0	6.51328	4.46351	0	11.7922	4.97871	3.27381	8.29638	9.38152	1.51819	10.2686	4.82905	4.94729	7.69103	0	2.78838	7.94409	4.87698	7.09097	2.34131	13.1725	5.87585	0	3.03781	2.59906	0	3.59397	7.07217	0	1.62931	0	7.77413	3.40151	2.82821	0	4.9194	2.19062	0.87662	5.24187	2.23208	5.79817	0.672771	3.11016	1.61394	0	3.08828	4.55234
	88	2.56375	0	6.7317	4.83686	0	11.0686	5.23534	3.15834	8.43015	10.0322	1.50904	9.59329	4.48623	5.01809	6.83416	0	2.52142	7.82271	4.50519	7.49648	2.1174	12.3172	6.35703	0	4.03939	2.68967	0	3.28062	6.76562	0	1.26735	0	9.3949	2.25304	2.47844	0	4.4418	2.03699	0.687545	5.5393	2.35373	6.68023	0.573066	3.21341	2.04988	0	3.25163	3.7433
	89	2.51156	0	6.95011	5.21021	0	10.345	5.13464	3.14456	8.25732	10.6829	1.6077	8.91799	4.1905	5.11709	5.97729	0	2.25445	7.70133	3.98722	7.26161	1.89349	11.4619	6.83821	0	5.04098	2.90977	0	1.69033	6.45906	0	1.2079	0	7.26202	1.62603	1.71528	0	4.40571	1.84834	0.498469	6.06381	2.8061	7.15061	0.585266	3.67604	2.23902	0	3.44934	2.93427
	90	2.45937	0	7.01509	5.22908	0	9.62139	4.83903	3.13078	7.91724	10.7169	1.70635	8.2427	3.89476	5.2161	5.31517	0	1.98748	7.57995	3.46925	6.15349	1.85109	10.6066	6.88207	0	6.04257	3.51838	0	0	5.9022	0	1.31345	0	5.12914	1.71012	1.0047	0	4.36962	1.60161	0.309394	7.08378	3.25847	6.38596	0.659767	4.18768	2.1926	0	3.55923	3.14448
	91	2.46842	0	6.86908	4.76055	0	8.89778	4.54342	3.14144	7.57717	8.81276	1.87793	7.56741	3.59903	5.3151	5.26517	0	1.85751	7.45856	2.66075	5.04537	1.80869	9.75133	6.32463	0	5.88562	4.12698	0	0	5.23944	0	1.41901	0	2.99626	1.82548	0.583374	0	4.15107	1.27501	0.211263	8.10376	3.377	5.6213	0.796569	4.69931	2.16173	0	3.18608	3.3547
	92	2.55912	0	6.72307	4.29202	0	8.17418	4.24782	3.16976	7.23709	6.90866	2.10219	6.89212	3.83979	5.09459	5.21516	0	1.74275	7.57321	1.64244	3.93725	1.76629	8.89605	5.76718	0	5.59994	4.84349	0	0	4.5969	0	1.40237	0	2.75508	1.96981	0.162048	0	3.8379	1.23665	0.123237	8.92307	2.64237	5.98009	0.773782	5.21094	2.18965	0	2.81292	3.91543
	93	2.64982	0	6.57707	3.82349	0	7.45057	3.95221	3.19808	6.89702	5.00455	2.32644	6.22186	4.42544	4.66867	5.16516	0	1.628	7.68786	0.624127	3.669	1.72388	8.0994	7.18688	0	5.31427	5.56	0	0	4.68232	0	1.34174	0	2.5139	2.04608	0	0	3.49448	1.33132	0.03521	9.52992	1.90775	6.33887	0.730038	5.09925	2.21757	0	2.36777	4.5638
	94	2.74052	0	6.43106	3.35497	0	6.96044	3.6566	3.05547	6.55694	3.54262	2.28965	5.61712	5.01109	4.24275	6.07581	0	1.51325	7.80251	0	3.92566	1.68148	8.06514	9.05303	0	4.80615	4.80456	0	0	4.76774	0	1.28112	0	2.27273	2.07982	0	0	3.05729	1.73789	0	10.1368	1.3337	6.51786	0.665336	4.93335	1.94852	0	1.87762	5.09954
	95	2.83123	0	6.17605	2.86447	0	6.62596	3.34934	2.64223	6.72956	2.17281	1.83952	5.01237	5.59673	3.81683	7.1866	0	1.3985	7.91716	0	4.18231	1.60447	8.03087	10.1375	0	4.14974	3.55847	0	0	5.15064	0	1.1592	0	2.47301	2.37263	0	0	2.6201	2.11969	0	9.6066	1.45553	6.6369	0.413902	4.76745	1.64902	0	1.38199	5.56019
	96	3.06445	0	5.51227	2.29157	0	6.29148	3.03958	2.22899	7.01204	0.802994	1.3894	4.40762	6.05792	3.52207	8.29739	0	1.12546	7.78428	0	4.43897	1.49284	7.9966	8.29042	0	3.49333	2.84764	0	0	6.08271	0	1.02416	0	2.67328	2.77047	0	0	1.67126	2.34366	0	8.48321	1.57736	6.39881	0.192123	4.60156	1.16252	0	0.820557	5.17389
	97	3.35467	0	4.84849	1.71868	0	5.957	2.72983	1.78084	7.29452	0	0.964187	3.80288	6.23461	3.52711	8.84934	0	0.844096	7.40386	0	5.06088	1.38122	7.96233	6.44338	0	3.68228	2.67208	0	0	7.01478	0	0.889109	0	2.87356	4.48008	0	0	0.61708	2.53305	0	7.35982	1.68174	5.80357	0	4.1172	0.553753	0	0.259123	3.51716
	98	3.6449	0	4.1847	1.14579	0	5.62252	2.42007	1.18723	7.577	0	0.642792	3.19813	6.41131	3.53215	8.60959	0	0.56273	7.02345	0	5.76975	1.26959	7.92807	5.4348	0	5.84374	2.25815	0	0	7.4735	0	0.602516	0	2.99098	6.50201	0	0	0	2.68401	0	6.04417	1.61743	5.54853	0	3.61957	0.112089	0	0	2.23495
	99	3.93513	0	3.52092	0.572893	0	5.28804	2.11031	0.593614	7.85948	0	0.321396	2.59338	6.58801	3.53719	8.36983	0	0.281365	6.64304	0	6.47863	1.15796	7.8938	4.97304	0	8.0052	1.12907	0	0	7.705	0	0.301258	0	3.10839	6.39457	0	0	0	3.13121	0	4.68875	1.55313	6.31409	0	3.12194	0.056044	0	0	2.45081
	100	4.22535	0	2.85714	0	0	4.95356	1.80055	0	8.14196	0	0	1.98864	6.76471	3.54223	8.13008	0	0	6.26263	0	7.1875	1.04634	7.85953	4.51128	0	10.1667	0	0	0	7.93651	0	0	0	3.22581	6.06061	0	0	0	3.68421	0	3.33333	1.48883	7.07965	0	2.62431	0	0	0	2.66667
UCP2 si	1	1.10608	1.16406	0.52817	0	0	0.67739	0.61475	0.25626	0.7286	1.07843	0.9672	1.39878	1.14642	0.23943	1.34448	1.24021	0.9888	0.74701	0.42812	1.16893	1.16321	2.36944	0.48398	0.76471	0.46875	0.8781	0.51348	0.96561	1.19739	0.59524	1.82927	2.18121	0.59395	0	0	0.91111	1.04439	1.4554	1.75296	0.84735	1.80566	0.54039	2.53715	0.31876	0	0.37076	0.24544	0.68478
	2	1.76466	2.08438	1.30788	0	0.02928	0.93742	1.08064	0.4109	0.75162	1.14863	1.29266	1.46481	1.57621	0.3752	1.55691	1.35652	1.39389	0.8241	0.83793	1.28881	1.52059	2.85664	1.2821	0.90318	0.48967	0.88376	0.64471	1.30203	1.81836	0.64218	1.5396	1.64059	0.89322	0.10095	0.10095	1.42823	1.21065	1.55586	2.00938	1.35113	1.83266	0.7481	2.59679	0.52745	0.18191	0.354	0.26647	0.99428
	3	2.43167	2.88216	1.98394	0	0.05856	1.19744	1.53318	0.57054	0.77465	1.21884	1.61813	1.74108	2.10532	0.43459	1.76935	1.47282	1.5712	0.90118	1.17347	1.40869	1.87797	3.34384	1.76826	1.02258	0.51059	0.88943	0.74648	1.6375	2.25258	0.77969	1.24993	1.2605	1.19249	0.23486	0.23486	1.50775	1.37692	1.65632	2.29825	1.85087	1.90364	0.94898	2.65643	0.73614	0.36383	0.33724	0.30064	1.30379
	4	2.81534	2.52811	2.44182	0	0.20212	1.95463	1.77195	0.81029	0.82788	1.28904	1.94359	2.21825	2.53264	0.56449	1.98178	1.58913	1.75675	1.06918	1.36106	1.64844	2.35558	3.83104	1.97425	1.07893	0.5332	0.96801	0.81593	1.9578	2.29365	1.21678	1.46623	1.68311	1.52241	0.39447	0.39447	1.28616	1.54318	1.75678	2.6474	2.30126	2.38808	1.13072	2.71606	0.87884	0.54574	0.34527	0.40053	1.71633
	5	2.90953	2.20698	2.56892	0.02439	0.3952	2.72217	1.99287	1.07382	0.90845	1.35924	2.03004	2.9049	2.9284	0.97361	2.10863	1.69474	2.05792	1.28769	1.3194	2.13792	2.8475	4.38828	1.90127	1.13597	0.57335	1.15841	1.46742	2.36718	3.20251	1.6901	1.69308	2.12744	1.89932	0.4594	0.4594	1.5526	1.70944	1.85724	3.29307	2.86448	2.76433	1.18771	2.75665	0.96184	0.72766	0.42767	0.48805	2.14114
	6	3.56046	2.02408	2.51323	0.066	0.51901	2.56358	2.07989	1.51567	1.00455	1.42944	2.09176	3.33092	3.66326	1.17647	2.13673	1.77896	2.25817	1.47663	1.3107	2.6274	2.99379	4.94551	2.02425	1.19382	0.61349	1.34881	2.0019	3.44464	4.59094	2.20522	1.76245	2.61524	2.27623	0.53681	0.53681	1.92991	1.92133	1.9577	4.02896	3.78325	2.68618	1.1324	2.78379	1.05763	0.90957	0.51007	0.55085	2.34369
	7	3.85217	1.96759	2.61533	0.10761	0.53686	2.36559	2.17778	1.84597	1.39579	1.46395	2.15349	3.46035	3.4982	1.66426	2.16483	1.86318	2.34825	1.59164	1.45075	2.932	3.04667	5.50275	2.22076	1.23038	0.72698	1.66198	2.34454	4.24608	4.12288	2.45248	1.82513	2.89765	3.02863	0.74288	0.74288	1.94971	2.15318	2.05816	4.06465	4.09506	2.67781	1.6816	2.81093	1.39655	1.0609	0.69674	0.55404	2.48617
	8	4.14565	2.22292	2.72366	0.16168	0.56757	2.36923	2.32635	1.6557	1.78703	1.48893	2.30134	3.62471	3.51676	2.22415	2.19293	1.9474	2.4673	1.70666	1.57343	3.13647	3.13755	6.08347	2.42356	1.25765	1.18277	2.00789	2.39296	3.75946	3.72689	2.58298	2.0325	2.97468	3.88117	2.16026	2.16026	1.91326	2.38503	2.14797	4.21425	4.5476	2.84155	2.38045	2.82622	1.73548	1.20408	0.98768	0.49763	2.67729
	9	4.51915	2.42569	2.83369	0.27559	0.7236	2.38602	2.5434	1.56633	1.88221	1.51392	2.46907	4.6429	3.55074	2.25184	2.30231	2.35529	2.61351	1.72098	1.47943	3.34093	3.24624	6.66418	2.35151	1.28332	1.63855	2.35231	2.68794	3.58702	3.66988	2.99272	2.2493	3.47278	4.56694	1.95295	1.95295	1.55906	2.61688	2.2218	4.53475	4.60509	3.08102	2.87141	2.78459	1.82053	1.34725	1.27862	0.7389	2.89122
	10	4.97713	2.54437	2.85488	0.38949	0.87962	2.54868	2.98299	1.80489	1.75857	1.5389	2.63681	5.29454	3.6272	2.52131	2.41794	2.92502	2.73887	1.72755	1.52708	3.43813	3.33608	7.2449	2.46546	1.30035	2.11893	2.69013	3.4253	4.43567	3.62403	3.42155	2.40085	4.18143	4.5142	0.90573	0.90573	1.82122	2.84307	2.29563	4.35352	4.51741	3.44169	2.95026	2.74295	1.71794	1.49043	1.45302	1.12901	3.27703
	11	6.00941	2.81422	2.81931	0.50339	0.85554	2.72431	3.20565	2.11411	1.6364	1.56388	2.7303	6.28799	4.04964	2.68054	2.53357	3.49475	2.89141	1.78474	1.80901	3.53235	3.41194	6.83546	2.75891	1.27293	2.66765	3.02795	3.80413	4.74668	3.5853	3.83793	2.5466	3.78374	4.46146	1.08524	1.08524	1.71212	3.06045	2.36945	4.04981	4.69994	3.51775	2.13622	2.70132	1.64737	1.63361	1.58858	1.27042	3.79016
	12	6.29609	3.24735	2.7325	0.51134	0.78378	2.63819	2.90766	2.59293	1.52758	1.60107	2.79475	7.34373	3.71412	2.71181	2.63776	4.06447	3.05783	1.87989	2.09445	3.60974	3.68092	6.42603	3.2482	1.26644	3.21637	3.12152	3.91018	3.76732	3.78879	4.08702	2.44422	3.16479	4.45804	1.33965	1.33965	2.95784	3.27783	2.44328	4.14899	4.29651	3.28644	1.81961	2.70953	1.86493	1.68478	1.72414	1.36209	3.9274
	13	5.85827	3.60121	2.69465	0.48557	0.77219	2.52232	2.85436	2.68767	1.41876	1.64713	2.85919	6.557	3.80289	2.83693	2.72427	3.66283	3.34982	1.97791	2.07536	3.64735	4.16936	6.0166	3.26769	1.2923	3.79466	3.03746	3.59571	3.28948	3.85171	4.07761	2.31364	3.07067	4.4905	1.68585	1.68585	3.04544	3.49521	2.51711	4.37986	4.68157	3.4359	1.86476	2.7336	2.08248	1.66905	1.67336	1.18556	3.63749
	14	5.098	3.89693	2.81136	0.4598	0.82362	2.8782	3.24966	2.07827	1.48476	1.6932	2.85967	6.58052	4.0442	3.0045	2.81078	3.26119	3.81464	2.08647	2.07675	3.68496	4.33545	5.9108	3.38066	1.29597	4.42716	2.9534	3.60539	3.73108	3.45063	4.32148	2.24793	2.96555	4.52296	2.27324	2.27324	2.65728	3.69353	2.59094	4.77168	4.6525	3.86459	2.02612	2.75767	2.35916	1.65331	1.62259	1.05059	3.41231
	15	5.81317	4.45979	3.31162	0.64664	0.86074	3.29991	3.39286	1.97478	1.65565	1.73926	2.82177	6.60681	4.25771	2.97311	2.89729	2.85955	4.35656	2.19502	1.97031	3.75179	3.93267	5.805	3.48598	1.28631	5.05965	2.90862	3.74218	3.96855	3.63796	4.71732	2.19127	2.80541	4.76309	1.96119	1.96119	2.59918	3.69166	2.81978	4.71606	4.32446	3.75798	2.19687	2.76651	2.67131	1.63758	1.63168	1.12336	3.30135
	16	6.04144	5.15241	4.09391	1.23746	0.83523	3.61116	3.17589	2.59403	1.79683	1.78532	2.78386	6.28801	4.44778	2.68305	3.09028	2.66617	3.95697	2.39106	1.92623	3.83642	3.57611	5.69921	3.40013	1.26129	5.41409	2.8649	4.00903	3.91441	4.25794	4.91341	2.27479	2.94415	5.00883	1.48522	1.48522	2.17275	3.6898	3.08738	4.67937	4.10714	3.39137	2.26211	2.74642	2.96665	1.62184	1.82035	1.1461	3.26756
	17	5.82792	5.92941	3.2842	1.82828	0.80971	3.904	3.0651	3.16229	1.76973	1.836	2.84641	5.07409	4.46028	2.50833	3.30101	2.8893	3.70512	2.60169	2.2065	3.92105	3.35433	5.86373	3.50171	1.24199	5.41631	2.83027	4.46359	3.81292	3.43832	5.05736	2.38168	3.68064	5.13907	1.76777	1.76777	1.91798	3.68793	3.35498	5.38388	4.29389	3.27878	2.28983	2.72633	3.16675	1.60138	2.00903	1.06877	3.45881
	18	5.54872	6.73172	2.50438	2.41909	0.76921	4.19025	3.07377	3.67318	1.74262	1.89461	2.99757	4.22828	4.1963	2.60524	3.51175	3.11243	3.80652	2.72391	1.87239	4.0665	3.236	6.02826	3.65539	1.30714	5.41853	2.81122	4.7997	3.65817	2.86731	5.00901	2.32586	3.9414	5.07133	1.76472	1.76472	2.42508	3.68606	3.62258	5.56934	4.66608	3.24238	2.2532	2.70624	3.36686	1.57282	2.21355	1.12187	3.66335
	19	5.78152	7.04416	2.46797	2.51662	0.72674	4.47522	3.08067	3.70092	1.75863	1.95321	3.14874	3.78754	4.06916	2.95687	3.6738	3.33556	4.21982	2.75773	1.90344	4.21542	3.70882	6.19278	3.82574	1.35463	5.71202	2.79217	4.60059	3.53312	3.75267	4.69454	2.2383	3.72641	5.00358	1.81357	1.81357	2.54734	3.67812	3.89018	5.23574	4.67994	3.37148	2.19399	2.70966	3.38188	1.54427	2.43391	1.30539	3.94383
	20	5.48899	7.2804	2.42988	2.57761	0.80785	4.73064	3.08599	3.2992	1.7954	2.01181	3.26366	3.80227	4.26721	3.54699	3.73308	3.45513	4.12122	2.79515	2.12486	4.4456	4.16889	6.49897	3.93556	1.36485	6.2644	2.87594	5.11001	3.43447	3.83139	3.81826	2.35741	3.62239	5.30698	2.26805	2.26805	2.24187	3.6685	4.15778	4.69559	4.5808	3.52632	2.12159	2.71482	3.30779	1.51571	2.65427	1.49199	4.21689
	21	4.62792	6.21506	2.39037	2.63859	0.97794	4.97941	3.05517	3.05014	1.82319	2.07042	3.33198	3.96365	4.58167	2.63834	3.79237	3.52293	4.29699	2.85426	2.16381	4.89517	4.34212	6.80517	3.66817	1.43915	6.81679	2.99162	5.77457	3.61427	3.22952	3.08281	2.52302	3.57386	5.72556	2.21251	2.21251	1.76674	3.65887	4.34727	4.29435	4.67431	3.64185	2.17685	2.71998	3.3723	1.48715	2.74426	1.68013	4.32335
	22	4.00516	5.13567	2.04733	2.61264	1.10762	5.89416	2.99905	2.90795	1.81505	2.1491	3.4003	3.92567	4.26939	2.36035	3.85165	3.59074	4.2069	2.91337	2.67183	5.34474	4.51535	7.11136	3.40331	1.56514	6.84356	3.12378	5.97423	3.98899	3.65013	2.46092	2.65087	3.35796	6.00814	2.08889	2.08889	1.48073	3.64925	4.22432	4.59461	5.18832	3.73698	2.28201	2.7326	3.99126	1.52319	2.79079	1.63139	4.42981
	23	4.01919	4.67729	1.76394	2.50556	1.13289	6.97967	2.90575	2.99494	1.80691	2.33488	3.43846	3.85194	4.15854	2.36459	3.99306	3.65854	3.6875	2.93753	2.73892	5.19115	3.85746	7.71843	3.35226	1.51029	6.54496	3.34383	5.15111	4.19054	4.17044	2.52547	2.76905	3.1086	5.56536	2.11124	2.11124	1.7697	3.6476	4.10136	4.5819	5.018	3.52453	2.57326	2.75219	4.61022	1.90376	2.83733	1.53527	4.38578
	24	4.12824	4.17838	1.94861	2.39847	1.15816	6.43302	2.79217	3.20692	1.78327	2.52065	3.41906	3.93598	4.14891	2.26163	4.15688	3.96152	3.59714	2.95217	2.54997	4.62633	3.1429	8.32551	3.99676	1.40781	6.24636	3.56388	3.99985	4.29762	4.42595	2.76947	2.73082	3.20873	5.12258	2.37159	2.37159	2.50792	3.65466	3.97841	4.31311	4.96102	3.36503	2.68945	2.77178	5.03089	2.28432	3.14714	1.75654	4.33149
	25	4.11284	3.45656	1.98496	2.38526	1.2506	5.4139	2.94483	3.31559	1.75374	2.70643	3.39966	3.84192	4.13195	2.4853	4.32069	4.2645	3.58393	2.99546	2.55717	4.06151	3.21183	8.93258	4.43628	1.39921	6.14948	3.81417	3.72868	4.59936	4.62054	2.58709	2.64732	3.3527	4.82521	2.41993	2.41993	2.77774	3.66173	3.85546	4.08752	5.48826	3.49673	2.5649	2.79664	5.37634	2.66488	3.45696	1.94013	4.31194
	26	3.8849	2.92798	1.87794	3.18565	1.34463	4.60373	3.20842	3.38121	1.76911	2.8922	3.40549	3.44267	4.09058	2.83201	4.42553	4.56749	3.60364	3.07697	2.77379	4.13309	3.44146	8.40576	4.75306	1.48542	6.13665	4.08894	4.01426	4.98219	4.75624	2.35037	2.76381	3.71582	4.64556	2.00469	2.00469	3.07679	3.66879	3.73251	3.84425	6.01381	3.74896	2.36094	2.86723	5.61431	3.04544	3.81843	1.93535	4.2995
	27	3.71433	2.97914	1.94536	3.98603	1.59365	3.86133	3.47795	3.24262	1.91914	3.07798	3.48698	3.05515	4.07284	3.21272	4.35345	4.75558	3.69245	3.15108	3.03653	4.26083	2.86251	7.87893	5.07061	1.85608	6.12382	4.36371	4.56533	4.6616	5.52435	1.95064	2.94517	3.78475	4.4659	1.94991	1.94991	1.98332	3.68571	3.60955	3.53357	4.87716	4.36279	2.12032	2.93781	5.52983	3.426	4.33485	1.97041	4.62867
	28	4.04679	3.01405	2.03259	4.78642	1.9175	4.59844	3.74931	3.0412	2.06918	3.0438	3.56847	3.38391	4.09768	3.46625	4.28137	4.7139	3.91642	3.12897	3.24242	4.29913	1.9744	7.3521	3.99688	2.01657	7.08993	3.87089	4.61604	4.12458	6.23903	1.89838	2.8827	3.2653	4.42683	1.97504	1.97504	2.31715	3.74947	3.53957	3.36027	5.15795	4.71539	2.1266	3.0084	5.44536	3.25643	4.85128	2.08517	5.08845
	29	3.96553	3.01825	2.03205	4.92638	2.01001	5.86981	3.73904	3.12849	2.13478	2.9974	3.63355	3.39022	4.12045	3.58303	4.20929	4.67222	3.60052	3.10687	3.20952	4.05917	1.51165	7.88179	3.74897	1.95135	8.30985	3.33542	4.25555	4.58804	5.93994	2.21933	2.73218	3.12135	4.39557	2.04617	2.04617	2.41442	3.81322	3.5049	3.27855	5.00603	4.57455	2.14233	3.10924	4.86017	3.05629	5.04925	2.11554	5.23836
	30	3.55589	2.81753	2.0196	4.76916	1.71212	5.06353	3.66841	3.27765	2.17587	2.951	3.61006	3.4478	4.11415	3.61773	4.07711	4.63055	3.4122	3.16395	2.58882	3.81922	1.31292	8.41148	4.50458	2.01867	9.52977	3.10757	3.62339	5.2659	5.5005	2.2079	2.84892	3.3529	4.42848	2.33415	2.33415	2.33496	3.87697	3.47024	3.27059	5.39905	4.30378	2.14205	3.2237	4.12961	2.85615	4.92876	2.06154	5.19592
	31	3.15167	2.35842	1.99396	4.61193	1.45252	3.42617	3.66574	3.35673	2.21066	2.90459	3.58657	3.57592	4.10208	3.56979	3.9209	4.603	3.33794	3.2527	2.53246	3.85897	1.24375	8.94118	5.11266	2.13901	8.97631	3.47128	3.3037	5.88164	4.90567	2.06353	3.07256	4.27848	4.58482	2.47867	2.47867	2.22712	3.94073	3.43557	3.26671	5.81137	3.86917	2.22565	3.33817	3.58211	2.65601	4.80828	2.25477	5.1754
	32	2.97319	2.27946	2.00606	4.3712	1.70338	3.06133	3.67212	3.42647	2.23074	2.85819	3.56894	3.61023	3.89222	3.3961	3.76468	4.58252	3.37492	3.31116	2.81677	4.11184	1.29874	8.14954	4.87962	2.32142	8.18641	3.835	3.22028	6.48909	4.32129	2.15977	3.21536	5.55107	4.74116	2.42469	2.42469	2.07086	4.01482	3.4009	3.26329	4.9479	3.77191	2.40245	3.43373	3.46174	2.45587	4.91043	2.57163	5.17587
	33	3.05498	2.52635	2.03007	3.91126	1.95424	3.25789	3.67668	3.57522	2.25082	2.87278	3.6392	3.82235	3.72574	3.46122	3.63286	4.56204	3.57502	3.3151	2.64469	4.36471	1.32742	7.3579	4.33868	2.45148	7.3965	4.11602	3.3386	5.80507	3.72277	2.25943	3.32249	4.46685	4.5287	2.60182	2.60182	2.02883	4.09045	3.36624	3.65416	4.46691	3.9638	2.46769	3.47967	3.34138	2.471	5.08679	2.37195	5.43513
	34	2.64934	2.32661	2.07096	3.45131	1.37028	2.50224	3.68112	3.7289	2.21295	2.90916	3.70947	3.84555	3.63887	3.80889	3.61322	4.54156	3.57527	3.31903	2.55264	4.01447	1.31733	6.56627	3.75185	2.32453	6.73861	4.3675	3.40643	5.04032	2.9994	2.31223	3.32086	2.91128	4.18452	3.20514	3.20514	1.5478	4.16609	3.33157	4.25733	4.40024	4.09399	2.49307	3.52562	3.7943	2.56301	5.26316	2.06897	6.07577
	35	2.7773	1.86973	2.08372	2.99137	0.53335	1.2849	4.18322	4.30703	2.16278	2.94553	3.77973	3.65717	3.6346	4.35932	3.59358	5.20061	3.70814	3.47221	2.62259	3.59114	1.30791	6.63144	3.9775	2.21309	6.08471	4.54581	3.88199	4.76484	2.7959	2.24571	3.26649	2.87143	3.87701	4.21445	4.21445	1.13458	4.24173	3.32719	4.13147	4.67113	4.18866	2.98565	3.57156	4.36883	2.65503	5.79456	1.78432	6.42941
	36	3.32538	1.62759	2.06078	3.24074	0.06838	0.90623	4.62746	4.8554	2.13785	2.98191	4.26971	4.1152	3.6933	4.23998	3.57395	5.85966	3.90966	3.62539	2.70464	3.21825	1.30007	6.69661	3.41079	2.1239	5.56729	4.24113	4.77802	4.50599	3.25221	2.00798	3.64049	3.01794	3.81149	3.52156	3.52156	1.04248	4.51083	3.32281	3.87042	4.6129	4.05474	3.14569	3.5427	4.82242	2.74704	6.32596	1.54987	6.10659
	37	3.77095	1.46457	2.25289	3.6036	0.03116	0.97309	4.14592	4.9276	2.15979	3.01828	4.77323	4.13275	3.55597	3.96962	3.57885	6.51871	3.97171	3.68416	2.38615	3.02825	1.29667	6.76179	2.6681	2.417	7.23346	3.93646	5.08486	4.51331	3.29698	1.82148	4.24206	4.09628	3.74597	3.10253	3.10253	0.98145	4.92877	3.31843	3.35828	3.74379	3.83661	2.37459	3.50188	5.05144	2.83905	7.07049	1.56641	5.84892
	38	2.46583	1.62373	2.51932	3.96647	0	1.06139	3.74537	4.91395	2.18172	3.02668	5.27674	3.76883	3.63893	3.76118	3.59739	6.8953	3.59053	3.69049	2.37142	2.83826	1.31205	7.7138	2.82372	2.92247	8.89963	3.7116	4.37123	4.49128	3.24338	1.66344	4.27504	4.39675	3.82073	2.90871	2.90871	0.9275	5.3467	3.31404	3.82583	3.86797	4.07137	2.0662	3.46105	5.28046	2.96188	8.45439	1.6803	5.86638
	39	2.0313	1.85031	2.86575	4.08795	0	1.16214	3.95221	4.2565	2.77362	3.00991	5.10321	3.07816	3.66274	3.72868	3.61593	6.70697	3.18368	3.68286	2.25842	2.76302	1.35808	8.66582	3.43674	2.46311	10.0803	3.55859	2.41402	4.24905	3.51006	1.50008	3.97789	3.14147	4.02174	2.5478	2.5478	0.93545	5.76463	3.30966	4.65401	3.85764	4.40093	2.17425	3.45575	4.75857	3.11244	9.83829	1.9889	5.90222
	40	1.93227	1.81366	2.8733	3.91234	0	1.17266	4.1497	3.80237	3.44694	2.99314	4.83296	3.70925	3.40842	3.37705	3.61573	6.51864	2.84924	3.64034	2.08847	2.78533	1.73351	9.61783	3.22309	1.91248	8.44515	3.40558	3.23987	3.92254	3.38505	1.35527	3.94638	2.64953	4.22275	2.46584	2.46584	1.00745	6.06706	3.30528	4.35664	4.0736	4.14229	1.94407	3.49417	4.12941	3.263	9.5423	1.92468	6.13567
	41	1.91101	1.75342	2.38667	3.73673	0	1.12604	4.30352	4.29704	3.51716	2.97636	4.5627	3.89202	3.1054	3.40121	3.45936	6.33032	2.61068	3.59781	2.16374	2.80764	2.10895	8.48431	2.24082	1.74999	6.80999	3.47793	3.63267	3.20277	2.68881	1.37135	4.08313	2.92095	4.31712	2.64634	2.64634	1.07148	6.04223	3.30126	4.0107	4.0146	3.8494	1.65102	3.53259	3.48333	3.41356	7.5664	1.48763	6.36912
	42	2.4582	1.60871	2.29193	3.54786	0	1.11435	4.38786	4.75508	2.68273	2.95959	4.44103	3.78614	3.39878	3.51602	3.303	6.48671	2.2859	3.61223	2.54563	3.35654	1.9951	7.3508	2.12223	1.74306	5.52672	3.5696	3.02801	2.76093	3.27942	1.35556	4.35111	2.97151	4.40235	3.35981	3.35981	1.09632	6.0174	3.29776	3.5919	3.45254	4.3093	1.84961	3.57269	2.81186	3.56412	5.5905	1.35134	6.17064
	43	1.85594	1.59429	2.342	2.98755	0	1.12676	4.24638	5.09406	1.8483	2.97513	4.36096	3.53012	3.54693	3.42773	3.14664	6.81546	2.40329	3.63104	2.51565	3.98772	1.87061	6.21728	2.16096	2.03906	5.38713	3.7287	2.13374	3.22239	4.33039	1.27771	4.70959	2.91164	4.43815	2.84631	2.84631	1.3249	5.99258	3.29427	3.43407	3.50253	4.6925	2.0508	3.65999	2.14039	3.62573	5.05176	1.36543	5.96278
	44	1.59682	2.57876	2.37294	2.42725	0	1.12229	4.2256	5.11664	1.51122	3.0607	4.2809	3.76351	3.52381	3.08946	3.12571	7.14421	2.52937	3.70265	2.17263	4.44039	1.85272	6.14261	2.11908	2.37936	5.24753	4.03392	1.81961	3.479	5.03658	1.36619	4.35018	2.74177	4.36686	1.75942	1.75942	1.73018	5.96775	3.29078	3.37733	3.83943	4.48767	2.25759	3.74728	1.65467	3.49462	4.99207	1.28831	5.86738
	45	1.58276	3.22201	2.85824	1.86694	0	1.10517	4.49453	4.37987	1.21446	3.14626	4.17406	3.58976	3.3938	2.79791	3.20634	7.47296	2.73928	3.81387	2.25632	4.12797	1.85043	6.06794	1.85547	2.7529	5.33105	4.33913	2.6391	3.24398	4.78344	1.57942	3.45236	2.54989	4.29557	1.56721	1.56721	1.97445	5.74093	3.28728	3.4474	4.50385	4.32575	2.56471	3.83457	1.18401	3.36352	4.93238	1.19295	5.78845
	46	1.17878	2.59344	4.1077	1.53796	0	1.10562	4.58427	3.8708	1.25323	3.23182	4.05505	3.14483	3.12592	2.56741	3.28698	7.50874	3.28068	3.91799	1.71518	3.81556	1.88751	5.99327	1.82704	2.17692	5.88108	4.84949	2.18575	3.18759	2.91688	1.64058	2.69996	1.77958	5.48265	1.49727	1.49727	1.48806	5.50492	3.28379	3.55334	4.45664	4.32377	2.94479	3.88827	0.88555	3.23241	5.50512	1.38008	5.70465
	47	1.07116	1.90118	3.77607	1.35035	0	1.12039	4.3455	3.77917	1.70209	3.31738	3.93604	2.73346	3.15986	2.40782	3.36004	7.54453	2.84347	3.99613	1.28668	3.86278	1.93662	6.17144	1.88828	1.38428	6.43111	5.44343	1.68941	3.45867	3.0697	1.66205	2.06604	1.11949	7.1824	1.46862	1.46862	1.33373	5.26892	3.2803	3.70314	3.61305	4.25998	2.92353	3.92143	0.79754	3.1013	6.07786	1.65739	5.61936
	48	1.05294	1.06565	2.76604	1.16274	0	1.09924	4.07807	3.98587	2.15094	3.38457	4.02234	2.94348	3.2223	2.16887	3.22837	7.58031	2.85142	4.07426	1.15469	4.2507	2.16158	6.34961	1.93106	1.00814	6.7277	5.98596	1.67976	3.87843	4.09131	1.61611	2.1295	1.01052	8.69497	1.36322	1.36322	1.48776	5.03292	3.40788	3.54991	3.66784	4.05713	2.83407	3.95459	0.70954	2.9709	6.26668	2.3856	5.32437
	49	1.09753	0.44715	2.66815	1.08886	0	1.04633	3.76967	4.61876	2.07853	3.29557	4.24913	3.14403	3.37069	2.13439	3.09671	7.47666	2.81743	4.04571	1.42842	4.63863	2.47731	6.52778	1.75704	0.72801	6.66223	6.09158	1.80307	4.51056	4.08245	1.58938	2.80986	0.9752	8.61662	1.39537	1.39537	0.80052	5.20941	3.56823	3.30655	3.74924	3.89275	2.8046	4.06795	0.82881	2.84656	5.30375	2.75176	4.92116
	50	1.15061	0.14905	2.6157	1.45099	0	1.01082	3.5927	4.59465	1.99275	3.20656	4.47591	3.18126	3.67686	2.24512	2.96505	7.09412	2.51108	3.99937	1.3257	4.5206	2.4271	6.61419	1.92792	0.7103	6.59676	6.19719	1.95501	4.77458	3.63833	1.61516	3.14525	1.0872	8.53827	1.43448	1.43448	0.48262	5.6059	3.72858	2.98183	3.56968	3.78515	2.80082	4.48873	0.9534	2.72221	4.34081	2.39381	4.59977
	51	1.0382	0	2.65187	1.81312	0	0.99204	3.56357	3.8314	1.67205	3.11755	4.50121	2.81063	4.03587	2.16403	2.91796	6.71159	2.33079	4.29065	1.28031	4.30465	2.08132	6.70059	2.50007	0.71761	6.30853	6.56143	2.08472	4.62446	2.34545	1.67719	3.14947	1.11939	8.83405	1.32226	1.32226	0.70227	6.0024	3.88892	2.83608	3.53532	4.29502	2.84107	4.90952	1.04656	2.59787	3.75193	2.09035	4.34447
	52	1.00825	0	2.899	2.17524	0	1.07685	3.55145	3.26695	1.11644	3.02855	4.32503	2.18493	3.76716	1.80823	2.95544	6.32906	2.3447	4.91954	1.38497	4.19365	1.71372	6.787	3.30757	0.74993	5.79754	7.18428	1.51189	4.54164	2.00443	1.77548	2.98302	1.07177	9.50395	1.25762	1.25762	0.93062	6.39889	4.04927	2.8693	3.62918	5.42237	2.83558	5.3303	1.10828	2.47353	3.5371	1.84136	4.39494
	53	1.2891	0	3.25432	2.0641	0	1.26958	3.55443	2.87923	0.57946	2.93954	4.14884	1.83194	3.53867	1.54352	2.99292	6.43022	2.36541	5.43636	1.59225	4.62497	1.3191	7.30452	3.29856	0.97176	5.28655	7.80713	0.87835	4.51863	2.15155	1.82253	2.63879	1.01958	10.1738	1.20818	1.20818	0.29636	6.57535	4.20962	2.65956	3.42135	5.20039	2.80339	5.11114	1.16385	2.34919	3.32226	1.58625	4.824
	54	1.59699	0	2.46337	1.8295	0	1.45071	3.64514	2.61995	0.76939	3.07896	3.9878	1.86222	3.66871	1.48353	3.0304	6.77321	2.40285	5.28077	1.49768	5.05629	1.00553	7.82203	2.75476	1.26291	5.19181	6.66084	0.9301	4.36535	1.99822	1.85084	2.53611	0.9651	9.18642	1.15948	1.15948	0	6.33924	4.33064	2.42611	3.51151	4.06433	2.77218	4.72505	0.97976	2.30999	3.45599	1.32808	4.8612
	55	1.41553	0	1.73161	1.59489	0	1.61873	3.79725	2.45058	0.95931	3.24526	3.84888	1.94987	4.18246	1.68339	3.00469	7.11621	2.53007	5.12519	1.50591	5.46945	0.84896	8.33954	2.36622	1.69195	5.38846	5.30641	1.00811	4.12087	1.88522	1.84429	2.70648	0.99774	8.00402	1.10674	1.10674	0	6.10314	4.29435	2.2693	3.53563	3.44992	2.71892	4.33895	0.79567	2.28082	3.70592	1.35574	4.13913
	56	1.55028	0	1.17967	1.43972	0	1.7587	3.80186	2.42957	1.13965	3.41155	3.70996	1.96926	3.94991	1.55674	2.97663	7.45921	2.82938	4.99849	1.61365	5.86346	0.73854	8.47281	2.53353	1.96648	5.5851	4.38905	1.09183	3.94913	1.87588	1.85255	2.78034	1.04781	6.97065	1.00406	1.00406	0	5.86704	4.25805	2.18612	3.64431	3.06735	2.54747	4.07221	0.79159	2.25165	3.95584	1.44058	3.6027
	57	1.63693	0	0.94446	1.41453	0	1.86424	3.72601	2.48948	1.31216	3.57785	3.61268	1.96804	3.339	1.40557	2.94858	7.37293	3.05336	4.87968	1.28088	6.25746	0.77913	8.60609	2.59757	1.58805	5.73463	4.54453	1.14625	3.81706	2.16389	1.92669	2.73576	1.06318	6.30311	0.8012	0.8012	0	5.62448	4.22176	2.16316	3.67542	3.47521	2.63027	4.00077	0.93478	2.22247	2.83113	2.1062	3.67378
	58	1.75516	0	0.89759	1.38933	0	1.70254	3.81852	2.78274	1.46607	3.74414	3.60699	1.97203	3.09413	1.37732	2.97108	7.28665	2.97768	5.06536	2.01242	5.45876	0.80813	8.73937	2.5941	1.41257	5.86163	4.70001	1.10214	3.81065	2.6287	1.96499	2.74962	1.0734	5.63557	0.78246	0.78246	0	5.23982	4.18547	2.26157	3.40814	4.09514	3.06268	3.92933	1.06557	2.1933	1.70643	2.60452	3.76897
	59	1.9644	0	0.81852	1.36414	0	1.18449	3.98118	3.17323	1.39068	3.8405	3.60131	2.03683	3.16574	1.302	3.06097	7.20038	2.64352	5.65703	2.06594	4.38175	0.75791	9.19703	2.46299	1.50767	5.98864	4.72338	1.04316	3.85659	2.24224	1.9555	2.84142	1.05785	5.07088	0.78164	0.78164	0	4.85517	4.14917	2.35354	3.83833	4.65826	3.05997	3.85789	1.04341	2.2194	0.85689	2.2663	4.02888
	60	2.31317	0	0.76305	1.37959	0	0.8178	4.01997	3.22475	1.3153	3.90459	3.57472	2.19869	3.31694	1.172	3.15086	7.10597	2.91483	6.17533	1.21713	3.47636	0.71036	9.6547	2.07047	1.82929	5.99477	4.68579	1.2627	3.90103	1.9505	1.97513	3.07997	1.07125	4.55365	0.75667	0.75667	0	4.47051	4.11288	2.38576	3.44254	5.21397	2.85644	3.72736	1.02124	2.271	0.83286	2.01642	4.29297
	61	2.40612	0	0.77568	1.39649	0	0.67057	4.02063	3.17196	1.27891	3.96868	3.4735	2.28261	3.51896	1.16058	3.24075	6.99532	3.05372	5.73985	1.19952	3.66922	0.7856	10.1124	1.79351	2.26721	5.96371	4.67386	1.11731	3.94501	2.03584	2.00972	3.53129	1.14255	4.12607	0.84044	0.84044	0	4.08585	4.07432	2.3764	3.21143	4.50751	3.22954	3.59473	0.96777	2.32261	0.80883	1.94323	4.74914
	62	2.87966	0	0.81024	1.41338	0	0.56848	3.71051	3.72018	1.26853	4.03276	3.37227	2.11624	3.57277	1.4426	3.25491	6.88466	2.86791	5.30438	1.51845	3.86209	0.86084	10.0303	1.64716	2.05904	5.93265	4.96137	0.74656	4.15144	2.18163	2.12929	3.71726	1.17278	4.74445	0.90408	0.90408	0	4.04235	4.03424	2.33933	3.14171	3.78476	3.56928	3.4621	0.89344	2.37422	0.78438	1.97833	5.2053
	63	3.0909	0	0.85985	1.4578	0	0.53764	3.33379	4.39719	1.29356	4.09685	3.26472	2.69645	3.66618	1.35562	3.25998	6.77401	2.52969	5.17785	1.95034	4.03971	0.90878	9.94827	1.6538	1.8083	6.11637	5.24887	0.59094	4.39267	2.36887	2.28256	3.48423	1.16192	5.36282	0.92201	0.92201	0	4.11926	3.99417	2.2909	3.04039	3.16354	3.66379	3.35345	0.86194	2.42582	0.7595	2.1217	4.7692
	64	1.85286	0	0.84676	1.52456	0	0.57082	2.98468	4.60524	1.56648	4.14245	3.11288	2.33513	3.94524	1.48255	3.26506	6.93264	2.37788	5.1749	2.32837	4.19937	0.95417	9.86622	1.93281	1.80237	6.33711	4.87334	0.55152	5.43091	2.25409	2.60025	3.36322	1.17984	5.32584	0.98295	0.98295	0	4.19617	3.95409	2.25534	3.39776	2.66953	3.55772	3.26427	1.13028	2.45172	0.73463	2.25004	4.2501
	65	1.94109	0	0.82742	1.59133	0	0.71424	2.63924	4.75077	1.8394	4.16751	2.96104	1.67072	4.4512	1.68261	3.19279	7.22593	2.10893	5.08008	2.08445	4.35904	0.92018	9.24183	1.67246	1.7223	6.55786	3.7611	0.60724	6.57541	2.09698	2.7762	3.4351	1.21215	4.5607	0.98688	0.98688	0	4.27308	3.91402	2.25122	3.55642	2.78331	3.22879	3.1751	1.39862	2.44904	0.79713	2.37086	4.17531
	66	2.57492	0	0.80668	1.70534	0	0.76528	2.90368	3.893	1.98296	4.19258	2.81741	1.84707	4.50503	1.69384	2.9813	7.51921	2.15454	4.81989	2.00478	3.53515	0.86739	8.61744	1.33526	1.50876	6.80347	2.64885	0.7115	7.6259	1.8937	2.69698	3.54908	1.66991	3.79555	0.92142	0.92142	0	4.37189	3.87394	2.31342	3.32763	2.90543	3.22574	3.09573	1.51414	2.44636	0.88876	2.16431	4.20575
	67	2.47824	0	0.82875	2.11466	0	0.64243	3.20624	2.97252	2.05688	4.21764	2.92844	2.1404	3.26416	1.55835	2.7698	7.8125	2.18333	4.55969	2.10671	2.43992	0.88594	7.99305	1.16959	1.48587	7.05064	2.57111	0.67654	8.67052	2.26942	2.67096	3.74231	2.21277	3.56869	0.9857	0.9857	0	4.49916	3.83387	2.41135	3.04482	3.0502	3.33909	3.07767	1.54738	2.44368	0.98039	1.89229	4.33604
	68	1.26797	0	0.88453	2.52398	0	0.67362	3.17335	2.70355	2.1799	4.2427	3.03946	1.91674	3.02135	1.59294	2.55831	7.78295	2.03105	4.49008	2.38356	1.46774	0.93475	7.89048	1.29632	1.59587	7.31064	2.65012	0.50657	7.92916	3.1013	2.68201	3.98385	2.48133	3.42339	1.03164	1.03164	0	4.62644	3.85636	2.43029	2.98315	3.17517	3.33229	3.05962	1.47329	2.441	1.03852	1.68284	4.50869
	69	0.96619	0	0.9767	2.9333	0	1.02251	3.12666	2.44469	2.53436	4.20253	3.15048	1.37338	3.13606	1.70327	2.5693	7.75341	1.9335	4.42047	2.70655	1.51065	0.98586	7.78792	1.57958	1.63373	7.99414	2.75351	0.75494	7.19442	2.92959	2.90994	4.32507	2.63205	3.28328	1.05794	1.05794	0	4.75372	3.87885	2.36138	3.01699	3.26575	3.30293	3.04156	0.8932	2.46961	1.09665	1.55627	4.17436
	70	0.94504	0	1.04225	3.49395	0	1.07299	2.85919	2.34743	2.88883	3.97973	3.1897	1.3233	2.24493	1.48732	2.62864	7.72386	1.51452	4.44631	2.48608	1.55356	1.03855	7.68535	1.73024	1.64926	8.67765	2.92519	0.97419	6.56569	2.68731	3.17743	4.59761	2.1935	3.15769	1.08679	1.08679	0	4.86279	3.90134	2.12934	2.87787	3.60971	3.21039	2.89933	0.31311	2.58586	1.19951	1.84412	3.496
	71	1.05883	0	0.98439	4.11224	0	0.44708	2.58999	2.25655	3.0418	3.75692	3.22414	1.58332	2.54387	1.58885	2.68799	7.41493	1.32486	4.52519	2.42417	1.56559	1.05705	7.77258	1.20135	1.54747	9.31132	3.09687	1.15186	6.2245	2.69775	3.31068	4.71449	2.28494	3.0321	1.08781	1.08781	0	4.85046	3.92383	1.87611	2.46177	4.24928	2.98656	2.70981	0.09975	2.7021	1.43655	1.88957	2.95539
	72	1.19802	0	0.96931	4.73054	0	0	2.30783	2.21352	3.10841	3.53411	3.25857	1.95664	2.25486	1.67401	2.65074	6.54723	1.43405	4.5966	2.69768	1.53711	1.03989	7.8598	1.09324	1.48143	9.57127	2.81892	0.69458	8.03987	4.2772	3.47949	5.2823	3.43634	2.93473	1.07398	1.07398	0	4.83813	3.94632	1.61742	2.28444	3.93911	2.64456	2.52028	0.04355	2.81835	1.67359	1.4502	2.55851
	73	1.23542	0	0.99285	5.35993	0	0	2.02722	2.17506	3.15503	3.3113	3.38991	2.27024	1.97792	1.65318	2.37202	5.67954	1.75994	4.64936	2.15372	1.50863	1.05252	7.94702	1.12085	1.50478	9.83121	2.30715	0.29302	9.71056	7.27381	3.73715	6.97742	3.70456	2.85205	1.15567	1.15567	0	4.8258	3.96881	1.42796	2.40085	2.8757	3.06009	2.4253	0	2.93459	1.80976	1.19795	2.13288
	74	1.21898	0	1.09221	6.01398	0	0	1.7538	2.1579	3.13276	3.10317	3.53919	1.75529	1.77809	1.48722	2.09329	4.81184	1.69658	4.70211	2.24228	1.49732	1.11316	8.16646	1.23977	1.49393	10.0427	1.82176	0.02849	10.7061	6.47066	3.49152	7.98904	3.0896	2.84555	1.21089	1.21089	0	4.81347	4.00534	1.15699	2.11787	2.60343	3.62211	2.54044	0	3.04861	1.84505	1.13282	1.66092
	75	1.98752	0	1.16821	6.66804	0	0	1.58023	2.23404	3.11049	3.15931	3.68846	1.42408	1.50816	1.56298	1.81457	4.45646	1.8496	4.63933	2.39885	1.49153	1.16289	8.3859	1.46866	1.45125	10.0673	1.81098	0	10.9171	5.43855	2.77731	7.10792	2.7948	4.21024	1.26201	1.26201	0	4.85283	4.06293	0.76376	2.33021	2.74998	3.18505	2.65557	0	3.12263	1.88035	1.09773	1.31246
	76	2.49143	0	1.06288	7.32209	0	0	1.73119	2.61343	3.80389	3.21544	3.55718	1.33709	1.08592	1.56029	1.66141	4.35724	1.87007	4.56765	2.36085	1.48792	1.18411	8.60534	1.52657	1.32915	10.0919	1.80021	0	8.57873	6.63594	2.84527	6.57478	2.66007	5.57494	1.41464	1.41464	0	4.90309	4.12052	0.74104	2.42676	2.60272	2.65141	2.7707	0	3.19664	1.98966	1.07765	1.28697
	77	2.28197	0	1.11951	6.60668	0	0	1.71823	2.93778	4.73584	3.27157	3.33238	1.48255	1.08801	1.33482	1.55011	4.25801	1.66868	4.45105	2.24461	1.50914	1.19916	8.34106	1.49636	1.18058	9.99662	1.83175	0	6.89272	6.03167	3.17396	7.1146	2.65377	5.98118	1.42449	1.42449	0	4.95334	4.17812	0.84747	2.55491	2.35752	1.90853	2.77465	0	3.27065	2.12365	0.84231	1.30749
	78	2.42113	0	1.3437	5.73326	0	0	1.31188	3.13004	5.27652	3.32771	3.10758	0.97839	1.21365	1.02023	1.4388	4.15879	1.88885	4.30075	2.15066	1.53036	1.18416	8.07678	1.41426	1.12778	9.61356	1.91555	0	6.77241	3.5636	3.41584	7.23779	2.67315	5.20345	1.36319	1.36319	0	5.00359	4.23571	1.00485	2.74923	2.13388	1.54306	2.76577	0	3.34466	2.25764	0.56391	1.55229
	79	3.43699	0	1.33747	4.85983	0	0	0.91112	3.31715	4.78566	3.38384	2.93081	0.73594	1.41139	0.97376	1.36259	3.89684	3.38775	4.13939	2.23511	1.50703	1.17468	7.8125	1.81261	1.02003	9.2305	1.99935	0	6.8906	3.42725	3.63335	5.92171	2.84013	4.42573	1.34531	1.34531	0	5.07297	4.2933	1.0516	2.93531	1.91415	1.45207	2.75689	0	3.41867	2.82539	0.63776	1.75655
	80	5.33508	0	1.24813	5.26417	0	0	0.52059	3.49485	4.29481	3.42439	2.77919	0.52504	1.7337	1.00151	1.41503	3.63488	3.7313	3.93751	2.53826	1.41834	1.2462	8.35299	1.85538	0.70448	9.01075	2.69808	0	7.44606	3.76775	3.76726	5.03843	2.97581	4.07303	1.3743	1.3743	0	5.15989	4.3509	0.96315	3.08527	1.80908	1.55688	2.53305	0	3.22332	3.39314	0.7035	1.36603
	81	6.30886	0	0.96554	7.03753	0	0	0.30856	3.57155	4.24551	3.46201	2.62758	0.15793	2.11719	0.9497	1.46747	3.37293	3.0134	3.73563	2.4044	1.32965	1.31771	8.89347	1.73021	0.53429	9.05481	3.5121	1.20156	7.49034	3.74166	3.97656	5.84312	2.95503	3.80003	1.45641	1.45641	0	5.24681	4.51538	1.01121	3.24908	1.7051	1.63013	2.0789	0	2.97746	3.8299	0.72868	0.97552
	82	3.59168	0	0.64274	8.81089	0	0	0.35154	3.50398	4.30659	3.49964	2.44383	0.0417	1.78093	0.93893	1.51992	3.26144	2.20779	3.49412	2.03984	1.30178	1.35298	9.43396	1.74125	0.54434	9.09888	4.02799	2.27429	6.80438	4.64568	4.27934	6.55022	3.03716	3.60822	1.65871	1.65871	0	5.33373	4.70659	1.08807	3.13967	1.45286	1.12309	1.62475	0	2.73161	3.8737	0.77966	1.06904
	83	3.21409	0	0.27228	10.3401	0	0	0.28356	3.47954	4.05085	3.53726	2.23509	0	1.68799	0.83514	1.62263	3.45089	1.78422	3.24601	1.24882	1.29643	1.38664	9.30183	2.01708	0.33739	9.178	3.58318	2.22627	6.36308	6.65205	4.24536	6.82365	3.32511	3.67804	1.76611	1.76611	0	5.49948	4.89781	1.13468	2.77111	1.22632	0.7934	1.24421	0	2.48575	3.9175	0.88221	1.18407
	84	3.15927	0	0.10207	8.57357	0	0.34863	0.09074	3.50361	3.13707	3.57489	2.02635	0	1.82025	0.65893	1.74915	3.64034	1.60855	3.01436	0	1.31543	1.4376	9.16969	2.2651	0.02766	9.29657	3.13838	1.98241	6.19702	6.40593	4.05186	6.98958	3.59074	3.74786	1.8199	1.8199	0	5.94901	5.08902	1.1338	2.36292	1.16503	0.76775	1.85737	0	2.2399	4.08049	1.10783	1.25102
	85	5.03302	0	0	6.80702	0	2.48401	0	3.32456	2.2233	3.78816	1.82105	0	1.65352	0.43641	1.87568	3.82979	1.77911	2.79919	0	1.76075	1.49159	9.03756	2.32351	0	9.41514	3.1444	1.83111	6.2197	5.45676	3.5585	6.60454	3.83406	3.66879	1.8185	1.8185	0	6.39854	5.28023	1.08542	2.49362	1.14135	0.84875	2.47053	0	2.0405	4.3627	1.45651	1.30956
	86	8.35583	0	0	5.04047	0	4.49164	0	2.96497	1.98302	4.10388	1.61967	0	2.02683	0.13515	2.00899	3.74536	2.14224	2.62103	0	2.20606	1.56451	8.46612	1.51408	0	9.19465	3.41341	2.20151	6.41014	3.92047	3.0677	6.30123	4.251	3.50285	2.02585	2.02585	0	6.84806	5.47144	1.25569	2.81855	1.24303	0.99197	3.08369	0	1.86821	4.6449	1.80534	1.38589
	87	5.97708	0	0	4.20907	0	5.73279	0	2.93106	1.8616	4.41961	1.41828	0	1.64329	0	2.183	3.52398	1.68415	2.6649	0	2.36444	1.64392	7.89467	1.21457	0	8.70646	3.67836	2.60115	6.75989	2.66672	2.76866	6.48824	4.75475	3.34639	2.1664	2.1664	0	7.29759	5.60001	1.41964	2.98913	1.28548	0.82351	3.22236	0	1.69591	4.44489	2.15424	1.46831
	88	4.4196	0	0	3.86986	0	6.54026	0	3.12512	1.78267	4.73534	1.30545	0	1.46619	0	2.35701	3.30261	1.39936	2.70877	0	2.05142	1.53433	7.32323	1.22173	0	8.21828	3.7928	3.0665	7.22116	1.79724	2.6769	6.68836	5.56007	3.54017	2.00848	2.00848	0	7.36924	5.47802	1.40401	3.15058	1.20597	0.5916	3.11129	0	1.52361	4.08415	1.8763	1.68889
	89	4.64235	0	0	3.53065	0	4.23971	0	3.0855	1.77457	5.05106	1.34023	0	2.05399	0	2.53103	3.08123	1.79097	2.50602	0	1.7384	1.31764	7.54882	1.45673	0	8.35675	3.90725	3.76873	7.5048	1.64489	2.93063	6.98237	6.4257	3.73396	2.24133	2.24133	0	7.40489	5.35603	1.24037	3.34745	1.18042	0.21692	3.00021	0	1.35132	3.7234	1.473	1.98776
	90	5.07891	0	0	3.2754	0	2.62865	0	2.91843	1.76646	5.17006	1.375	0	3.58475	0	2.59636	2.80322	2.15571	2.23602	0	1.7962	0.90909	7.77441	1.45322	0	8.83703	3.36098	3.89504	7.69155	1.75662	3.09745	7.58802	5.37226	4.21831	3.28664	3.28664	0	7.44054	5.23404	0.95563	2.61416	1.22847	0	2.78613	0	1.24385	3.43063	1.27673	2.39106
	91	2.96875	0	0	3.28402	0	7.08504	0	2.90274	1.83031	5.01856	1.3245	0	1.49853	0	2.59137	2.52521	1.23916	1.95081	0	2.01088	0.3317	8	1.49192	0	9.31731	1.90622	3.83065	7.91178	2.13799	3.20803	10.9362	4.52983	5.10218	5.72313	5.72313	0	7.47619	5.11205	0.50587	2.56514	1.31784	0	2.2483	0	1.22552	3.13787	1.01198	2.88626
	92	3.97789	0	0	3.29264	0	10.8523	0	2.95013	1.90215	4.86706	1.05605	0	1.10558	0	2.58639	2.2472	0.27537	1.64535	0	2.19733	0	7.58221	1.56017	0	8.56051	0.45147	4.41308	8.14596	1.9358	3.6029	13.7031	4.74252	5.98605	4.69586	4.69586	0	7.7094	4.99006	0.13134	2.98461	1.44547	0	1.71047	0	1.20719	2.98678	0.40479	2.53018
	93	1.89609	0	0	3.30127	0	6.86663	0	2.51975	2.01617	4.71555	0.78759	0	1.12412	0	2.56575	2.11157	0	1.33023	0	1.36773	0	7.16442	1.64107	0	7.35835	0.12603	3.90974	8.8611	0.8202	4.13507	9.93095	5.14632	6.02012	4.26204	4.26204	0	8.0696	4.86807	0.03753	3.31802	1.53979	0	1.17264	0	1.18887	3.26075	0	1.02488
	94	0	0	0	3.16278	0	3.0761	0	1.94238	2.18724	4.56405	0.58231	0	1.14569	0	2.34161	2.26071	0	0.88969	0	0.53812	0	6.74663	1.76451	0	6.1562	0.0556	2.92103	9.72423	0.28716	5.74469	6.34766	5.93231	5.8623	5.61163	5.61163	0	8.42981	4.58695	0	3.4023	1.61327	0	1.24095	0	1.17054	3.53472	0	0
	95	0	0	0	2.99365	0	2.27742	0	1.91271	2.35831	4.33702	0.65076	0	1.40286	0	2.11747	2.40984	0	0.44915	0	0	0	6.87466	1.37957	0	5.17948	0	3.83265	9.28708	0	6.18808	5.65979	8.20411	5.49484	5.1987	5.1987	0	8.79001	4.19973	0	4.08358	1.76984	0	1.43553	0	1.10936	3.72778	0	0
	96	0	0	0	2.82451	0	1.4808	0	2.00041	2.33873	3.82676	0.71922	0	1.78457	0	1.89333	2.55898	0	0.22531	0	0	0	7.0027	0.53872	0	4.25107	0	4.43196	8.57129	0	3.95602	4.98768	11.9617	4.34123	5.77749	5.77749	0	9.15557	3.81251	0	3.34731	1.96009	0	1.63012	0	0.88749	3.83992	0	0
	97	0	0	0	2.48802	0	0.73277	0	2.15692	2.30912	3.3165	0.75758	0	2.07669	0	1.55682	2.13439	0	0.08817	0	0	0	7.13073	0.10774	0	3.32266	0	4.78217	8.25715	0	3.14699	4.68588	12.9128	3.18761	7.88293	7.88293	0	9.53334	3.4253	0	1.805	1.70262	0	1.80701	0	0.66562	3.95206	0	0
	98	0	0	0	1.91444	0	0	0	2.32261	2.66514	2.80624	0.50505	0	1.97007	0	1.12291	1.42292	0	0	0	0	0	7.57751	0	0	2.86938	0	4.86921	7.99655	0	3.57124	4.48011	12.4607	2.09748	6.39927	6.39927	0	9.91112	3.03808	0	0.51778	1.33854	0	1.95882	0	0.44374	4.07696	0	0
	99	0	0	0	1.34085	0	0	0	2.30345	3.44737	2.29598	0.25253	0	1.36913	0	0.68901	0.71146	0	0	0	0	0	8.02429	0	0	2.46209	0	4.09366	6.89092	0	3.71484	8.88341	6.75563	1.04874	5.17704	5.17704	0	10.2889	2.65087	0	0	0.78591	0	2.11063	0	0.22187	4.20611	0	0
	100	0	0	0	0.76726	0	0	0	2.27273	4.22961	1.78571	0	0	0.37523	0	0.2551	9.268e-15	0	0	0	0	0	8.47107	0	0	2.05479	0	2.53165	5.73248	0	3.77358	13.2867	8.8e-14	0	4.42478	4.42478	0	10.6667	2.26365	0	0	0.21322	0	2.26244	0	0	4.33526	0	0
[truncated: 107 more columns]

## Sheet: Figure 4
Figure 4c & d
-ΔCM/+ΔCM in whole mitochondria														-ΔCM/+ΔCM in close proximity to MAMs
	control si		MICU1 si		UCP2 si			control si		MICU1 si		UCP2 si			control si		MICU1 si		UCP2 si			control si		MICU1 si		UCP2 si
	control	histamine	control	histamine	control	histamine		control	histamine	control	histamine	control	histamine		control	histamine	control	histamine	control	histamine		control	histamine	control	histamine	control	histamine
	1.58274	0.253856	0.976344	0.331811	0.502785	0.340332		1.0058	1.49674	-0.972413	-0.128114	0.544692	-0.131967		1.01689	0.051383	0.231466	0.356826	0.494104	0.109117		0.131757	0.487303	-0.37067	-0.06803	0.30523	0.946001
	0.868275	0.609876	0.328598	0.449896	2.40883	0.299733		-0.0517532	0.157021	1.24624	0.0724074	-2.37904	1.0765		0.623222	0.348809	0.711003	0.210605	1.96098	0.26069		0.021125	1.21924	0.095423	-0.01383	-1.95198	1.93861
	0.0246758	0.695267	0.622873	0.785401	0.829283	0.794785		0.0428071	0.266365	0.407788	0.33645	-0.329283	0.109768		0.027778	0.104832	0.330058	0.525544	0.417129	0.555666		-0.02778	0.932273	-0.58871	0.802296	-0.02824	0.411
	0.777786	0.372425	1.39379	0.720998	0.9729	0.779117		-0.202176	0.100226	-0.479519	-0.211421	0.180066	3.22324		0.193548	0.426156	1.37042	0.845051	0.801348	0.300725		-0.07207	-0.0959	-0.3325	-0.77642	0.113599	2.82831
	0.795528	0.387695	0.150459	0.704207	0.781821	0.791814		0.00058655	0.113587	4.92976	0.0455251	-0.355469	-0.283568		1.00169	0.725824	0.3325	0.698614	0.517376	0.332631		-0.14294	-0.42153	0.643014	0.680833	-0.09585	1.06309
	1.41301	0.450547	0.0246484	0.561037	0.555848	0.424113		-0.217026	0.206396	0.91669	-0.404677	0.0223746	0.151297		0.639382	0.441845	0.04326	0.64376	0.352816	0.246507		-0.2699	-0.29783	-0.41526	-0.39834	0.050888	0.342704
	1.8923	0.685626	0.89757	1.46574	0.693868	1.28768		-0.721182	3.18079	-0.821605	-1.45911	0.119393	-0.967205		0.653891	0.618175	0.745047	0.973325	0.609455	0.436084		-0.90191	0.368839	-0.28975	-0.97333	-0.16723	-0.25653
	2.61936	0.988908	0.956654	1.02343	1.13364	0.980665		-2.3715	0.185773	-0.939747	-0.2634	-0.932189	1.0741		0.898544	0.592404	0.3183	0.754853	0.459286	0.741813		-2.14092	-0.14409	-0.3705	-0.25026	0.056302	0.714683
	0.465138	0.779807	0.680747	1.55675	1.85697	0.841466		0.280083	0.0558027	-0.231255	-0.621069	4.00204	-0.200008		1.51572	0.205011	0.830859	0.628326	0.604431	0.794303		0.657387	-0.01507	0.706369	1.77571	-0.3035	-0.27671
	0.456063	0.829402	0.726346	0.777772	1.03184	0.881203		-0.124711	8.60125	0.230398	-0.643508	-0.486664	-0.109303		0.473648	0.796034	0.729403	0.375873	1.50996	0.384643		0.2652	6.16874	-0.41531	-0.25137	4.28802	-0.08571
	1.27314	0.749366	0.47736	1.04133	2.16025	0.73202		0.220844	1.3301	-0.155598	0.0379939	-1.71714	-0.22714		0.046697	0.41096	0.415308	0.647281	0.621349	0.487519		-0.0511	1.33193	-0.29561	0.059385	-0.17107	-0.11565
	0.568477	1.1541	0.840683	0.98526	0.67787	1.83689		0.084745	5.76464	-0.559822	0.081837	-0.560065	0.714418		0.183771	0.431264	0.800815	0.618944	0.153333	0.424144		0.902895	5.62988	0.72484	-0.2052	2.31514	1.07861
	0.386344	0.957605	1.36461	0.911765	2.19996	1.01129		0.528063	-0.597907	0.392548	0.500858	-1.38804	0.194205		0.270738	0.36676	1.1722	0.731203	2.10897	0.941846		0.215601	0.759841	-0.07438	-0.44379	-1.92448	0.850233
	0.766514	1.24649	1.62404	0	0.824323	0.988375		-0.402932	3.92206	-0.548809	0	-0.540224	4.58696		0.546949	0.657895	1.27411	0.601585	0.531426	0.898148		-0.20936	6.5636	-0.34034	0.517417	-0.46038	3.18424
	2.1126	1.24649	0.356786	0.462604	0.536646	0.425443		-0.544251	3.92206	-0.130615	0.273025	-0.168277	0.356949		0.275544	0.146067	0.928571	0.687064	0	0.166219		-1.08598	-0.05138	0.518002	-0.24962	0	0.195125
	0.680441	0.655093	0.897952	0.814344	1.11989	0.644653		0.17027	-0.315859	-0.536476	-0.54437	0.18762	0.636094		0.047138	0.712078	0.553004	0.669226	0.875574	0.478214		0.08027	1.26057	-0.30538	1.71509	-0.62374	1.72249
	0.602958	0.785003	0.522323	0.896413	0.840523	1.12276		0.140285	-0.0347943	-0.142828	0.64352	-0.119681	-1.12276		0.535006	0.348569	0.620788	0.256267	0.302323	0.632489		0.090972	0.154886	0.131576	-0.18938	-0.25593	16.507
	0.712444	0.0466051	1.50193	0.744051	0.54067	0.680168		0.675899	1.86393	1.4432	-0.636253	-0.16343	0.124064		0	0.262206	0.460104	0.249746	0.652276	0.653233		0	1.2143	4.586	-0.19766	0.349227	1.53845
	1.57813	1.07553	0.548673	1.0539	0.568979	1.72383		-0.787027	0.141913	-0.118334	-0.899752	-0.335105	1.06577		1.38334	0.510027	1.32122	2.25676	1.43323	0.334413		-0.7001	0.245685	0.0369	-1.26763	-1.34752	2.07983
	0.250965	0.810381	0.665052	2.30925	0.627004	1.51934		0.263102	-0.19092	-0.336116	-1.03343	-0.456295	4.4173		0.101449	0.761341	0.555801	1.15836	0.272834	0		0.586051	-0.03057	-0.37913	3.00134	-0.17389	5.86822
	0.484997	0.333341		0.693561	0.627004	0.606584		0.102212	-0.045967		0.260288	-0.456295	0.471445		0.547411	0.217439		0.300362	1.175	0.321517		0.714725	-0.03073		0.274839	-1.175	1.08563
	0.718347	0.779024		0.401283	0.0774337	1.00768		-0.312829	-0.433834		0.705886	0.319741	0.0465225		1.05708	0.671325		0.249699	0.011931	0.679791		-0.25205	1.43245		0.271922	0.554396	0.613687
	1.21325	0.74904		1.04614	0.443654	0.761939		1.35394	-0.147083		-0.648725	0.0506902	-0.329332		0.516452	0.559282		0.226959	0.169623	0.853448		0.718396	0.162832		0.155245	0.034529	1.03844
		0.53116		1.58965	0.443654	0.815833			1.69984		1.70789	0.0506902	-0.0634195			0.326774		0.977406	0.169623	0.571936			0.045446		0.920655	0.034529	0.435969
		0.590006				2.88645			-0.0548972				-2.70304			0.903599				0.881293			-0.18743				-0.62659
		0.624484				0.636575			0.284285				0.00654624			0.417819				0.361068			0.213945				-0.03468
		0.602814							-0.113612							0.424123							-0.03622
		0.52142							0.0134352							0.277687							0.620211
		0.659438							1.71763														0.071362

## Sheet: Figure 5
		d				e				f				g				h				i
		IMS/CL				IMS/Matrix				CL/Matrix				IMS/CL				IMS/Matrix				CL/Matrix
		Control IP3	MICU1 IP3	Control si SOCE	MICU1 SOCE	Control si IP3	MICU1 si IP3	Control si SOCE	MICU1 si SOCE	Control si IP3	MICU1 si IP3	Control si SOCE	MICU1 si SOCE	Hist Controlsi	Hist UCP2si	SOCE Controlsi	SOCE UCP2 si	Hist Controlsi	Hist UCP2si	SOCE Controlsi	SOC UCP2si	Hist Controlsi	Hist UCP2si	SOCE Controlsi	SOC UCP2si
		0.811351	0.677067	0.0138835	0.158658	3.97367	0	4.53463	6.75483	4.36702	1.07776	3.80547	1.97623	-0.678158	1.87573	4.5703	0.366415	3.45404	6.46848	22.0634	11.2689	6.70822	6.89686	-0.298488	6.30199
		3.57164	3.16819	12.4777	0.10204	3.33078	2.27682	5.42858	2.86874	8.75036	1.47244	0.453724	20.7908	0.154181	1.03831	1.25295	14.2456	-0.959563	2.26056	5.58312	1.25988	6.25643	19.546	1.92579	9.19638
		3.4829	0.599737	0.21659	-0.121357	6.62612	0.422073	16.8017	1.4798	0.221258	4.3929	-2.35968	15.307	3.10653	8.30758	11.1857	0.377555	2.32947	7.142	8.46026	0.975641	6.70822	10.132	1.94019	1.70817
		1.13541	2.3978	0.18437	0.0620093	1.36978	-0.105566	15.8901	-0.119265	7.69076	0.0250489	15.7438	14.5605	1.74741	6.1826	0.740902	6.65771	5.06117	2.79879	7.87663	9.48658	8.44299	5.32302	1.68834	6.54772
		1.07672	2.45684	3.18738	-0.286654	5.72659	-0.190878	16.4919	3.39104	7.75335	1.0705	0.774329	5.85087	0.575948	1.31977	0.184621	19.4704	2.94128	0.318498	7.73453	6.13877	5.39545	4.66425	1.97733	1.65878
		0.0824851	0.672562	6.27892	1.30037	5.76594	0.100989	2.15309	0.253498	4.61814	0.495296	27.3928	11.283	-1.10456	2.34207	13.3851	-0.203912	1.67112	4.8171	4.29825	13.257	6.52347	3.74664	2.00515	1.80869
		1.13541	1.48002	0	2.41161	2.30843	1.1838	5.65958	2.86874	5.24696	2.34527	15.3576	2.01034	1.90873	6.86232	10.0526	0.440107	7.53375	4.08561	9.51063	3.75508	5.49766	2.61829	2.08383	2.80757
		1.07672	-0.286442	0.155223	-0.0278989	2.76337	0	7.35369	1.4798	4.19191	1.56699	-2.58262	0.811525	1.09069	0.861245	13.0287	0.336118	4.56409	2.70597	6.2916	5.47889	5.92975	3.25953	1.82482	3.0643
		0.0824851	0.585377	0.775077	-0.0451728	5.6668	0.70209	1.16373	-0.119265	3.14235	0.59708	0.778091	0.224115	0.122196	1.50397	-0.48511	0	11.4697	5.15308	0.869465	9.02955	7.53923	2.98116	1.33093	2.5049
		0.704423	0.114924	0.921275	0.322473	4.44902	0	18.0368	3.39104	1.91013	0.254772	26.4957	0.714775	0.188765	0.138041	-0.566334	0.625666	2.24039	3.6222	1.43167	16.9565	9.79138	2.8428	6.18062	1.79479
		1.30252	0.096755	4.78953	6.04636	3.22715	0.855611	3.5718	7.69217	0.486591	0.311	15.3759	24.7528	0.542083	1.15272	0	0.686398	3.79581	8.17517	19.9574	13.355	3.31812	2.82378	5.76258	2.03386
		1.58583	0.553909	-0.139801	0.502944	0.44616	1.02888	9.12358	3.46015	0.828507	0.463191	14.1308	9.12667	3.07232	1.23007	-0.00559138	0.667045	2.98516	1.84945	9.32611	14.1697	3.04932	0.854466	5.78219	1.91011
		0.115165	0.582575	0.0587422	1.12475	8.67692	1.71863	25.2583	5.8655	0.0172833	0.36502	4.11602	4.84768	0.592358	11.4244	1.62138	3.21353	3.06168	2.52833	7.87405	0	0	0	6.90214	1.75478
		0.720743	0.768383	4.0808	0.858344	7.27994	3.18018	6.43727	5.78409	4.26172	1.91197	11.3309	6.47571	1.52052	0	2.36829	2.77053	0.661422	9.62319	9.60693	9.96099	3.16618	1.6583	4.88214	3.4281
		0.85892	0.517087	11.9177	1.75612	9.79388	2.57941	15.5045	4.41721	3.37248	1.95909	32.1829	9.95308	-0.0667111	1.89005	2.55365	0.481866	3.00331	0.759817	1.94993	0	0	0	9.62097	2.22212
		0.426136	0.399566	3.29476	0	7.03241	2.73133	19.0808	14.09	6.85664	0.992005	6.53281	12.8183	0.207583	1.47897	2.1505	0.268806	11.2347	34.9853	13.0815	16.3387	4.19052	2.70525	6.24176	3.06813
		0.652192	0.560846	5.86807	1.09291	13.4853	1.55416	11.3359	19.1404	2.7231	2.37967	12.7696		1.68403	9.97006	-0.227591	0.939916	1.27463	32.9189	4.50667	0.668905	20.6402	0.87318	42.405	2.00144
		0.283705	0.361988	1.99608	0.461494	7.36305	2.18425	8.4869	22.926	2.61949		10.39		0.0162685	0.549238	1.92894	0.885862	2.0562	27.2255	21.9877	2.19903	0	0	0	0
		0.865517	1.94247	4.02292	3.61032	7.04008	2.72986	4.16643	2.89672	3.79995		21.8541		0.520918	1.87914	2.86259	1.14464	2.32502	26.6349	21.5881	-0.755265	0	1.40698	0	0
		0.820774	0.836784	0.982198	-0.225207	13.3648	0	4.09977	1.51463	4.99363		5.50129		0.346678	1.49085	5.10687	0.27731	3.88689	20.0191	25.1694	15.3425	0.661955	2.18752	2.34904	2.55849
		-0.236154	1.54381	8.21822	0.0201268	8.7697	0.176452	7.03892	-0.108511	3.48349		12.7853		-0.427235	1.12217	2.67172	0.106537	5.35338	18.6138	12.3756	31.9867	4.48972	1.66904	0.191256	2.32639
		-0.0222527		3.38806		9.14969	1.3967	10.846	12.5331	7.0882		13.9861		1.2322	3.00307	0.119178	4.3644	6.24372	19.9164	10.0273	32.2254	6.25643	1.30699	37.3873	2.47087
		1.64423		1.26856		9.35539	1.70332	8.71861	18.5704					0.659936	0.989452	-0.0627353	2.52425	9.19529	1.02449	9.9268	27.7136	0.557405	9.51539	4.11226	2.3551
		1.02238		0		3.24676		9.28408						0.456543	0.148737	1.36689	2.0881	15.9531	6.77832	8.76679	24.0565	2.26488	4.6539	7.32576	0.842358
		0.766231		3.9137		1.77343		10.3405						1.33064	1.82613	-0.000621538	3.31487	2.18593	7.19038	9.34305	22.535	2.82712	8.12867	27.4169	13.7436
		0.558264		6.03996		2.35489		7.71062						4.189	1.83314	-0.906405	1.07973	4.44957	4.38706	21.5393	9.54273	1.69283	0.906772	5.05717	14.8432
		1.12075		0.0229854		3.16995		21.07						-0.345772	3.18426	-0.149702	2.08963	0.651848	10.0514	21.406	6.44441	0.702704	3.01936	6.25411	18.1346
		0.784879		3.66221		1.67429		9.46594						1.29052	1.72598	0.360639	0.0552775	2.16414	4.92988	18.6043	12.6733	3.80856	0	0.81597	8.04571
		0.474007		0		4.77201		15.5844						-0.359148		0.384202		3.93909	25.1586	0.249186	12.4394	0.20034	0	1.88713	8.98013
		0.897405		1.18455		4.70022		4.16525						2.97967		-0.0275034		5.1466	4.91259	29.5612	26.8727	-4.80389	24.6366	11.4489	13.6145
		0.488809		1.85876		1.38638		6.48362						1.40593		0.276863		13.7638	2.9719	23.9296	29.9447	1.22396	2.32171	19.1399	33.5338
		0.0995198		0.104529										0.0117057		4.6487		12.5159	0.380357	12.4802	3.93968	7.70934	0.834203	2.78085	21.2716
														0.899936		0.4111		8.69259	37.8309	13.2468	9.88611	4.88333	0	2.88295	12.6129
														0.055588		1.53806			20.3348		7.23251	3.57919	27.5584	8.73908	8.15019
																			16.5261		7.59649	7.09007	14.1013	14.095	7.62854
																			1.84945		29.5733	0	3.82828	13.0048	13.9116
																						9.77431	10.0164	17.0583	12.9073
																						8.93032	10.3639	24.34	15.7518
																						8.96947	3.54482	3.6554	6.16942
																						8.00065	4.97797	3.63088	7.78085
																						4.50662	6.3339	1.97149	13.3174
																						5.06783	6.21337	1.31576	16.1164
																						1.94025	10.0214	-0.248487	15.3006
																							5.56145		16.7811

## Sheet: Suppl. Fig. 1
		TMRM in nM	TMRM fluorescence
		1.35	57.7782
			56.0581
			33.7982
			65.8352
			66.4136
			36.4626
		2.7	71.6586
			69.3562
			50.1672
			76.9352
			76.9367
			60.6953
		5.4	102.855
			100.379
			79.0082
			106.542
			107.441
			99.8945
		13.5	173.448
			167.191
			139.733
			179.161
			180.254
			168.428
		40.5	336.138
			336.036
			252.296
			262.301
			270.391
			361.05
		81	533.141
			516.704
			501.983
			370.555
			391.477
			579.2

## Sheet: Suppl. Fig. 2
			Fluorescence TMRM increase over basal in %
		cells	1	2	3	4	5	6	7	8	9	10	11	12	13	14	15	16	17	18	19	20	21	22	23	24	25	26	27	28	29	30	31	32	33	34	35	36	37	38	39	40	41	42	43	44	45	46	47
	TMRM concentration in nM	1.35	1.82018	2.51394	1.44079	3.91396	1.79743	1.79027	1.1896	2.64666	2.01652	1.22145	1.44325	1.44823	0.938621	1.51382	2.03823	0.37501	0.35126	0.627758	0.878892	0.655053	0.438084	2.60544	0.455593	0.256953	0.546242	0.672524	0.593013	0.741317	0.391038	1.25408	-0.0255701	6.58772	1.71477	0.298016	0.0245851	4.22218	0.537855	-0.132068	-0.318009	0.396531	0.176655	0.0479175	-0.527501	3.3258	1.59505	0.344931	0.936017
		13.5	0.357758	0.278639	0.5624	0.0984262	0.0725373	0.286684	0.2649	0.426405	3.25675	0.0502109	0.761408	0.523164	0.862187	0.592106	0.0712416	1.56445	1.48796	1.30379	1.96545	1.30001	1.37547	1.22084	1.40298	1.14781	1.45755	1.60079	1.05417	1.32541	0.975326	1.19475	0.446447	0.406309	0.347577	0.252365	0.25505	0.339927	0.212285	0.158269	0.22577	0.242387	0.270147	0.301815	0.453211	0.255209	0.192066	0.320591	0.134433
		81	2.35463	0.354469	2.30765	3.44739	2.75305	2.10218	2.07659	1.59736	0.13967	1.41418	1.94945	1.36951	0.43865	1.42041	2.07151	0.32178	0.160142	0.204603	0.180454	0.390333	1.89122	0.565758	0.396388	0.325158	0.161275	0.266903	0.294862	0.450508	0.168774	0.173008	0.113881	0.0255563	0.0903826	0.126887	0.186226	0.0457725	0.206373	0.739081	0.576918	0.918936	0.197998	0.242453	-0.0551894	0.17503	0.17095	0.734166	1.65578
		200	4.01508	4.75216	5.95406	3.79048	1.68405	0.201187	4.67999	3.15149	11.9421	1.56653	4.10717	1.3177	3.42005	2.29119	3.07055	-0.232132	-1.0202	-1.4551	-1.68782	0.532299	-1.80759	0.40016	-0.100816	-0.76663	-0.619114	-2.48877	-2.02095	-1.87069	-4.91536	-2.04523	0.380205	0.358727	0.188235	0.386681	0.569097	0.54112	0.413049	0.542448	0.539057	0.319277	0.441521	0.188828	0.33088	0.277979	0.433827	1.99758	2.32185
		500	0.0894027	0.103659	-0.0636814	0.301968	0.153538	0.212161	-0.0407021	0.0289519	0.229962	-0.211688	0.303462	2.17785	0.0871877	-0.0128535	-0.0546295	10.9781	15.2718	8.34616	4.02454	-0.0339399	3.13105	2.45357	4.42173	4.6757	2.93409	10.4838	8.87376	11.0437	2.00234	1.09569	8.28709	4.27208	7.03953	11.306	13.7581	26.4585	18.3479	16.9505	3.73598	23.9273	23.3985	16.9571	9.4873	15.6877	16.8516
		1000	-0.265467	0.0584451	0.534112	1.20217	0.243119	0.0756246	-0.221195	3.28843	-0.0766701	0.0491278	-0.0860043	0.679202	1.8917	-0.0374725	0.60323	31.1697	28.6083	23.7734	19.8227	32.056	28.9606	17.5801	23.0795	29.6208	31.0052	34.3241	26.1913	22.9333	15.6877	41.0764	21.2772	20.9889	30.0538	41.1823	42.6799	45.8344	30.847	12.9123	4.56428	19.5236	20.3377	20.9416	12.4179	19.3926	19.6951	5.67603	-0.346362
[truncated: 13 more columns]

## Sheet: Suppl. Fig. 4
			MICU1 si knockdown efficiency
			0.6539	0.548443	0.274063

## Sheet: Suppl. Fig. 7
		Form factor in A.U.
		contr si 81	contr si 40.5	contr si 13.5	contr si 5.4	contr si 2.7	contr si 1.35	MICU1 si 81	MICU1 si 40.5	MICU1 si 13.5	MICU1 si 5.4	MICU1 si 2.7	MICU1 si 1.35	OPA1 si 81	OPA1 si 40.5	OPA1 si 13.5	OPA1 si 5.4	OPA1 si 2.7	OPA1 si 1.35	UCP2 si 81	UCP2 si 40.5	UCP2 si 13.5	UCP2 si 5.4	UCP2 si 2.7	UCP2 si 1.35	MICU1/UCP2 si 81	MICU1/UCP2 si 40.5	MICU1/UCP2 si 13.5	MICU1/UCP2 si 5.4	MICU1/UCP2 si 2.7	MICU1/UCP2 si 1.35	PRMT1 si 81	PRMT1 si 40.5	PRMT1 si 13.5	PRMT1 si 5.4	PRMT1 si 2.7	PRMT1 si 1.35	PRMT1/UCP2 si 81	PRMT1/UCP2 si 40.5	PRMT1/UCP2 si 13.5	PRMT1/UCP2 si 5.4	PRMT1/UCP2 si 2.7	PRMT1/UCP2 si 1.35
		2.23428	1.84746	1.99917	2.31412	2.28254	2.07162	1.90401	1.97961	2.01537	2.10246	2.22322	2.01131	1.88102	2.00475	1.84745	2.06482	2.01817	1.98869	2.8374	2.66855	2.96422	2.52763		2.20235	1.80148	1.75581	1.58197	2.70997	1.90466	2.50358	2.13795	2.63099	2.22824	2.77565	2.61768	2.63825	2.51512	2.2693	2.18957	2.39196		2.70248
		2.21067	1.98456	2.07684	1.97945	1.97945	2.1559	1.88661	1.981	2.04327	2.20561	2.02201	1.86946	1.63928	1.75515	1.58479	1.90061	1.90061	2.13741	2.89088	3.19866	3.03734	3.12776	3.33816	3.75714	1.93188	2.39396	2.37014	2.72643	2.72643	2.30056	2.17236	2.29058	2.47069	2.24597	2.24597	3.28179	2.40471	2.32915	2.34453	2.58552	2.58552	2.41927
		2.03355	2.02218	1.98695	1.80019	1.80019	2.14822	1.90856	1.82196	1.91323	1.91151	1.89487	2.05283	1.81615	1.72935	1.80018	2.01188	2.01188	2.11968	2.95086	3.04319	2.89976	2.737	2.95611	3.13723	2.40653	2.19339	2.81961	2.58215	2.58215	2.52738	2.52577	2.60813	2.57066	2.70352	2.70352	2.71187	2.54627	2.93647	2.72059	2.86789	2.86789	2.86601
		2.1126	2.16621	2.4242	2.4701	2.4701	2.4734	1.8278	1.8423	1.95716	1.95694	1.99612	2.11514	2.32844	2.34662	2.22388	2.03678	2.03678	2.27045	2.96801	3.33064	3.19165	3.97078	3.45521	3.17261	2.86002	2.1856	2.54902	2.81953	2.81953	2.56643	2.98745	2.9196	2.57949	2.66729	2.66729	2.77839	2.45151	3.22367	3.02038	3.13062	3.13062	2.73683
		2.23428	1.84746	1.99917	2.28254	2.28254	2.07162	1.77919	2.07273	1.859	2.16893	1.99072	2.05301	1.6116	1.53585	1.62393	1.63627	1.63627	1.62438	2.72381	3.04865	2.68068	2.8648	2.93807	3.15388	1.80763	2.25103	2.08745	2.14358	2.14358	2.24162	2.80834	2.76571	2.84034	2.73117	2.73117	2.79018	2.90056	2.76383	2.90734	2.46485	2.46485	3.08543
		1.85797	1.96614	1.92828	2.0932	2.0932	2.26513	1.76933	1.75994	1.86626	1.71609	1.70931	1.82711							2.91918	3.35608	3.55444	3.62852	3.19094	3.13363	2.12504	2.44194	2.1111	2.09789	2.09789	2.08392	2.73567	2.85127	2.6518	2.90567	2.90567	3.51607	3.09893	2.75122	3.29569	2.71936	2.71936	3.32004
								1.67973	1.76181	1.75091	1.79424	1.84315	1.77894							3.17149	3.27228	3.33761	2.78293	3.70524	3.02365
								1.51825	1.47274	1.59602	1.58758	1.71814	1.66455							3.01914	3.19365	3.37773	3.05324	2.81711	3.11758
								1.82275	1.74255	2.03345	2.04323	1.90577	2.37276							2.67629	2.69821	2.72132	3.1686	2.93621	3.52106
																				2.96885	3.13253	2.78061	2.92749	2.73914	3.45786
																				2.78368	2.77334	3.25511	2.95335	3.26867	3.13972
		Aspect ratio in A.U.
		contr si 81	contr si 40.5	contr si 13.5	contr si 5.4	contr si 2.7	contr si 1.35	MICU1 si 81	MICU1 si 40.5	MICU1 si 13.5	MICU1 si 5.4	MICU1 si 2.7	MICU1 si 1.35	OPA1 si 81	OPA1 si 40.5	OPA1 si 13.5	OPA1 si 5.4	OPA1 si 2.7	OPA1 si 1.35	UCP2 si 81	UCP2 si 40.5	UCP2 si 13.5	UCP2 si 5.4	UCP2 si 2.7	UCP2 si 1.35	MICU1/UCP2 si 81	MICU1/UCP2 si 40.5	MICU1/UCP2 si 13.5	MICU1/UCP2 si 5.4	MICU1/UCP2 si 2.7	MICU1/UCP2 si 1.35	PRMT1 si 81	PRMT1 si 40.5	PRMT1 si 13.5	PRMT1 si 5.4	PRMT1 si 2.7	PRMT1 si 1.35	PRMT1/UCP2 si 81	PRMT1/UCP2 si 40.5	PRMT1/UCP2 si 13.5	PRMT1/UCP2 si 5.4	PRMT1/UCP2 si 2.7	PRMT1/UCP2 si 1.35
		2.82283	2.59075	2.73753	2.84746	2.90559	2.74769	2.49342	2.52114	2.4284	2.68942	2.58732	2.46779	2.49337	2.48823	2.40512	2.62659	2.47921	2.71259	3.13109	2.85436	3.29201	2.76982		2.85246	2.37033	2.22929	1.98951	2.43028	2.46265	2.57918	2.78525	2.72247	2.65974	2.70046	2.71977	2.75844	2.81179	2.7971	2.80153	2.99928		3.06749
		2.55174	2.38337	2.57795	2.65497	2.57711	2.55652	2.20988	2.48553	2.42016	2.73334	2.63942	2.44954	2.14887	2.1605	2.13718	2.57645	2.25918	2.54756	3.19933	3.37516	3.33425	3.50792	3.44839	3.63254	2.51119	2.63697	2.8212	2.88437	2.65143	2.9138	2.70041	2.90655	2.73447	2.62567	2.8913	2.643	2.93454	2.80182	2.79321	3.14618	3.19293	3.08204
		2.53076	2.54119	2.55311	2.5995	2.24586	2.64158	2.45776	2.44079	2.4776	2.50009	2.54926	2.65148	2.30958	2.40016	2.36164	2.39709	2.57108	2.57063	3.25192	3.41648	3.54959	3.20922	3.3041	3.43638	2.73584	2.66618	2.68407	2.71373	2.90237	2.69371	3.03163	3.12787	2.96326	3.02196	3.29425	3.14404	2.93515	3.15778	2.9627	3.07172	3.23778	3.0874
		2.70603	2.81781	2.98411	2.92754	3.12313	3.13702	2.3796	2.24821	2.48463	2.51077	2.40971	2.66646	2.74059	2.85243	2.68896	2.91276	2.66184	2.78521	3.21148	3.41114	3.34728	3.63503	3.60634	3.58591	3.12373	2.72271	2.95143	2.78697	3.30101	3.01367	3.15917	2.97013	2.99886	3.17944	2.97783	3.2736	3.06021	3.21773	3.14038	3.21091	3.29024	2.96068
		2.82283	2.59075	2.73753	2.84746	2.90559	2.74769	2.33675	2.63187	2.54148	2.71624	2.38158	2.65742	2.21679	1.99354	2.06766	2.16376	2.03316	2.17629	3.22439	2.96779	3.17488	3.19858	3.08036	2.80531	2.29842	2.68468	2.69441	2.4747	2.65857	2.41984	2.89621	2.83253	2.89045	2.94611	3.25534	2.871	3.33792	3.25468	3.03824	3.19158	3.13257	3.22271
		2.38232	2.46337	2.45369	2.63427	2.56196	2.71002	2.30288	2.25708	2.30598	2.34355	2.08336	2.37775							3.17446	3.32934	3.35151	3.55839	3.16648	3.32153	2.53726	2.56114	2.60376	2.55485	2.49003	2.62731	2.78548	2.94981	2.95342	2.66898	2.89808	2.85629	2.91256	3.25887	3.2418	2.99595	2.94449	3.1781
								2.17771	2.4371	2.31655	2.37238	2.4474	2.24279							3.25549	3.11593	3.21482	3.27646	3.12396	3.62122
								2.05364	1.92704	2.09512	2.07261	2.34905	2.16193							3.23533	3.14203	3.00172	3.00898	3.06992	3.51899
								2.3086	2.13634	2.27196	2.45744	2.49238	2.37141							3.0745	3.08278	3.30714	3.48079	3.45046	3.56944
																				3.296	3.51317	3.06559	3.47323	3.34932	3.22839
																				3.46757	3.30472	3.45832	3.35018	3.16627	3.50628
		Minor in µm
		contr si 81	contr si 40.5	contr si 13.5	contr si 5.4	contr si 2.7	contr si 1.35	MICU1 si 81	MICU1 si 40.5	MICU1 si 13.5	MICU1 si 5.4	MICU1 si 2.7	MICU1 si 1.35	OPA1 si 81	OPA1 si 40.5	OPA1 si 13.5	OPA1 si 5.4	OPA1 si 2.7	OPA1 si 1.35	UCP2 si 81	UCP2 si 40.5	UCP2 si 13.5	UCP2 si 5.4	UCP2 si 2.7	UCP2 si 1.35	MICU1/UCP2 si 81	MICU1/UCP2 si 40.5	MICU1/UCP2 si 13.5	MICU1/UCP2 si 5.4	MICU1/UCP2 si 2.7	MICU1/UCP2 si 1.35	PRMT1 si 81	PRMT1 si 40.5	PRMT1 si 13.5	PRMT1 si 5.4	PRMT1 si 2.7	PRMT1 si 1.35	PRMT1/UCP2 si 81	PRMT1/UCP2 si 40.5	PRMT1/UCP2 si 13.5	PRMT1/UCP2 si 5.4	PRMT1/UCP2 si 2.7	PRMT1/UCP2 si 1.35
		0.385352	0.35157	0.350931	0.37661	0.382585	0.37107	0.418846	0.391617	0.392177	0.374646	0.430096	0.376323	0.360585	0.378949	0.392769	0.409173	0.369074	0.343631	0.390314	0.402871	0.369656	0.418267		0.378679	0.420642	0.417567	0.423462	0.423322	0.407994	0.423623	0.391225	0.441236	0.395649	0.426248	0.415182	0.441492	0.395142	0.363695	0.374517	0.366634		0.375905
		0.494463	0.486406	0.44247	0.416632	0.392195	0.447071	0.393089	0.398218	0.393229	0.369024	0.418781	0.376323	0.435571	0.439268	0.377797	0.369675	0.441611	0.435212	0.376581	0.373989	0.375944	0.369812	0.386416	0.389545	0.40139	0.423817	0.395646	0.403527	0.401603	0.385359	0.39286	0.383253	0.392013	0.403121	0.395526	0.443972	0.388862	0.463719	0.394397	0.399605	0.378488	0.385379
		0.445924	0.450699	0.426875	0.422491	0.452548	0.435346	0.39805	0.416045	0.398946	0.416517	0.386399	0.418113	0.43352	0.358555	0.410679	0.428489	0.408052	0.424645	0.370342	0.363662	0.348795	0.362227	0.371106	0.371526	0.386763	0.370057	0.429001	0.408627	0.396984	0.427468	0.373978	0.417129	0.413836	0.387449	0.377634	0.381766	0.382565	0.385939	0.376019	0.372394	0.373621	0.464987
		0.371527	0.356445	0.378619	0.359455	0.363457	0.354501	0.396665	0.444019	0.416615	0.383676	0.424672	0.397934	0.36622	0.349505	0.372583	0.338163	0.353103	0.366216	0.371754	0.385951	0.400331	0.409566	0.369033	0.373184	0.423661	0.3903	0.397246	0.414983	0.379198	0.394642	0.393079	0.393062	0.359728	0.382252	0.381954	0.363647	0.372782	0.402602	0.395199	0.373835	0.393573	0.410565
		0.385352	0.35157	0.350931	0.37661	0.382585	0.37107	0.412425	0.413931	0.38784	0.386838	0.38895	0.386655	0.36168	0.42893	0.436818	0.412308	0.448523	0.388589	0.364877	0.418093	0.353546	0.372099	0.409108	0.432841	0.410265	0.395163	0.391634	0.407099	0.399855	0.383464	0.401167	0.401349	0.416095	0.393419	0.378063	0.410043	0.402984	0.340914	0.377127	0.356332	0.355513	0.387272
		0.415123	0.432649	0.392567	0.399753	0.385043	0.404545	0.419133	0.398322	0.465094	0.407382	0.466678	0.40674							0.363331	0.382522	0.380992	0.364403	0.385181	0.364469	0.456917	0.43743	0.416914	0.421658	0.395605	0.40142	0.398972	0.429105	0.375242	0.439419	0.389173	0.432221	0.394227	0.357466	0.385264	0.381046	0.366468	0.380389
								0.44522	0.326298	0.422053	0.390074	0.389698	0.446281							0.381201	0.414063	0.419395	0.370189	0.477806	0.372383
								0.345289	0.4176	0.415494	0.418259	0.374541	0.443729							0.391821	0.403514	0.504063	0.384686	0.391661	0.375407
								0.411018	0.454859	0.432562	0.425449	0.381369	0.436866							0.367818	0.368703	0.353836	0.379722	0.371676	0.382666
																				0.371929	0.357857	0.387313	0.370218	0.359685	0.418375
																				0.356549	0.347721	0.375705	0.365769	0.384228	0.368534
		Major in µm
		contr si 81	contr si 40.5	contr si 13.5	contr si 5.4	contr si 2.7	contr si 1.35	MICU1 si 81	MICU1 si 40.5	MICU1 si 13.5	MICU1 si 5.4	MICU1 si 2.7	MICU1 si 1.35	OPA1 si 81	OPA1 si 40.5	OPA1 si 13.5	OPA1 si 5.4	OPA1 si 2.7	OPA1 si 1.35	UCP2 si 81	UCP2 si 40.5	UCP2 si 13.5	UCP2 si 5.4	UCP2 si 2.7	UCP2 si 1.35	MICU1/UCP2 si 81	MICU1/UCP2 si 40.5	MICU1/UCP2 si 13.5	MICU1/UCP2 si 5.4	MICU1/UCP2 si 2.7	MICU1/UCP2 si 1.35	PRMT1 si 81	PRMT1 si 40.5	PRMT1 si 13.5	PRMT1 si 5.4	PRMT1 si 2.7	PRMT1 si 1.35	PRMT1/UCP2 si 81	PRMT1/UCP2 si 40.5	PRMT1/UCP2 si 13.5	PRMT1/UCP2 si 5.4	PRMT1/UCP2 si 2.7	PRMT1/UCP2 si 1.35
		1.04802	0.886582	0.933511	1.03508	1.07051	0.970198	1.01126	0.940244	0.909582	0.965406	1.06541	0.890579	0.836362	0.897394	0.9016	0.992975	0.889059	0.899389	1.15556	1.09845	1.16119	1.09628		1.02741	0.942624	0.897112	0.811561	0.985685	0.970532	1.05147	1.05844	1.14667	1.01212	1.09834	1.08541	1.14345	1.07191	0.979265	1.01409	1.06131		1.10442
		1.21212	1.1145	1.10312	1.05395	0.970872	1.08915	0.944158	0.943217	0.910382	0.96565	1.06435	0.890579	0.895091	0.909669	0.776766	0.921128	0.956265	1.06095	1.15261	1.20348	1.19834	1.22198	1.25526	1.34047	0.959591	1.08904	1.06732	1.11134	1.02713	1.08556	1.02788	1.08336	1.03473	1.03388	1.09303	1.12278	1.09954	1.17504	1.05403	1.21236	1.16669	1.15268
		1.08961	1.09319	1.03986	1.07112	0.975219	1.10126	0.948334	0.97942	0.960576	1.00117	0.947124	1.00326	0.932058	0.798116	0.918963	0.975885	1.01542	1.05055	1.16883	1.17085	1.20047	1.12137	1.17723	1.2139	1.01543	1.04624	1.1192	1.06726	1.09786	1.10491	1.08589	1.24376	1.17149	1.11907	1.20289	1.15582	1.08717	1.15155	1.07164	1.11311	1.15663	1.20094
		0.965033	0.967705	1.10103	1.01253	1.09381	1.06933	0.904443	0.951737	0.975254	0.923691	0.975985	1.00651	0.951912	0.954445	0.951077	0.95492	0.894012	0.980934	1.14809	1.22571	1.26848	1.40019	1.29294	1.28441	1.2627	1.00826	1.11405	1.0806	1.18739	1.1372	1.18409	1.10962	1.03044	1.15749	1.09883	1.14795	1.09696	1.23167	1.18345	1.14697	1.23216	1.1563
		1.04802	0.886582	0.933511	1.03508	1.07051	0.970198	0.920652	1.04838	0.936927	1.00608	0.883948	0.977885	0.78705	0.820644	0.861312	0.853706	0.886631	0.825064	1.13271	1.16068	1.07504	1.12484	1.16864	1.13805	0.907684	1.0354	1.01273	0.970228	1.01729	0.894452	1.09756	1.07918	1.13078	1.09555	1.16212	1.15083	1.25881	1.0656	1.09012	1.10645	1.07109	1.17142
		0.956847	1.00223	0.925747	1.01544	0.961687	1.06959	0.907066	0.863751	1.00428	0.898654	0.894448	0.903491							1.09462	1.20629	1.19131	1.22834	1.16081	1.14916	1.03727	1.06673	1.02407	1.02869	0.940887	1.0144	1.06283	1.14339	1.07305	1.51275	1.33664	1.5856	1.08067	1.11357	1.16158	1.10559	1.02368	1.16289
								0.922204	0.772863	0.913935	0.886484	0.862868	0.940418							1.17254	1.22933	1.27155	1.18775	1.37524	1.29107
								0.691607	0.785149	0.8369	0.83451	0.823969	0.893997							1.1909	1.26474	1.38059	1.10888	1.1622	1.28381
								0.912619	0.935414	0.93867	0.991431	0.908005	1.00659							1.08385	1.09962	1.12781	1.25599	1.24453	1.29693
																				1.17279	1.20674	1.12695	1.20837	1.1645	1.27177
																				1.20415	1.10107	1.23837	1.17665	1.16315	1.22046

[truncated: 4 more sheets: Suppl. Fig. 8, Suppl. Fig. 9, Suppl. Fig. 10, Suppl. Fig. 11]
